# Supplementary material for: 3-[(4-Chloro­phen­yl)sulfin­yl]-2,4,6,7-tetra­methyl-1-benzofuran
Source: Acta Crystallogr Sect E Struct Rep Online. 2010 Nov 6;66(Pt 12):o3087. doi: 10.1107/S1600536810042339 (PMC3011414; doi:10.1107/S1600536810042339)
Supplement: Supplementary file 1 [file e-66-o3087-sup1.cif]

##############################################################################
###                                                                        ###
###        Electronic paper (Acta Crystallographica Section E)             ###
###                                                                        ###
##############################################################################
#                                                                            #
# This CIF contains the data in a paper accepted for publication in Acta     #
# Crystallographica Section E. It conforms to the requirements of Notes      #
# for Authors for Section E, and has been peer reviewed under the auspices   #
# of the IUCr Commission on Journals.                                        #
#                                                                            #
# Full details of the Crystallographic Information File format               #
# are given in the paper "The Crystallographic Information File (CIF):       #
# a New Standard Archive File for Crystallography" by S. R. Hall, F. H.      #
# Allen and I. D. Brown [Acta Cryst. (1991), A47, 655-685].                  #
#                                                                            #
# The current version of the core CIF dictionary is obtainable from          #
# ftp://ftp.iucr.org/pub/cif_core.dic. The current version number is 2.4.    #
#                                                                            #
# Software is freely available for graphical display of the structure(s) in  #
# this CIF.  For information consult the CIF home page http://www.iucr.org/  #
# cif/home.html                                                              #
#                                                                            #
# This file may be used for bona fide research purposes within the           #
# scientific community so long as proper attribution is given to the journal # 
# article from which it was obtained.                                        #
#                                                                            #
##############################################################################
                                             
data_global
_audit_creation_method     'form.cif (version 2.0)'
_journal_data_validation_number     ?
_journal_date_recd_electronic     2010-10-06
_journal_date_accepted     2010-10-19
_journal_name_full     'Acta Crystallographica, Section E'
_journal_year     2010
_journal_volume     66
_journal_issue     12
_journal_page_first     o3087
_journal_page_last     o3087
_journal_paper_category     QO
_journal_coeditor_code     BH2316
_publ_contact_author_name     'Prof. Uk Lee'
_publ_contact_author_address
;
 Department of Chemistry, Pukyong National University, 599--1 Daeyeon 3--dong
 Nam--gu, Busan 608--737, Republic of Korea
;
_publ_contact_author_email     uklee@pknu.ac.kr
_publ_contact_author_fax     +82-51-629-5583
_publ_contact_author_phone     +82-51-629-5596
_publ_section_title
;
3-[(4-Chlorophenyl)sulfinyl]-2,4,6,7-tetramethyl-1-benzofuran
;
loop_
    _publ_author_name
    _publ_author_address
    "Choi, Hong Dae"
;
Department of Chemistry
Dongeui University
San 24 Kaya-dong Busanjin-gu
Busan 614-714
Republic of Korea
;
    "Seo, Pil Ja"
;
Department of Chemistry
Dongeui University
San 24 Kaya-dong Busanjin-gu
Busan 614-714
Republic of Korea
;
    "Son, Byeng Wha"
;
Department of Chemistry
Pukyong National University
599-1 Daeyeon 3-dong Nam-gu
Busan 608-737
Republic of Korea
;
    "Lee, Uk"
;
Department of Chemistry
Pukyong National University
599-1 Daeyeon 3-dong Nam-gu
Busan 608-737
Republic of Korea
;
_publ_section_synopsis     .
data_I
_chemical_name_systematic
;
3-[(4-Chlorophenyl)sulfinyl]-2,4,6,7-tetramethyl-1-benzofuran
;
_chemical_name_common     ?
_chemical_formula_moiety     'C18 H17 Cl O2 S'
_chemical_formula_sum     'C18 H17 Cl O2 S'
_chemical_formula_iupac     'C18 H17 Cl O2 S'
_chemical_formula_weight     332.83
_chemical_melting_point     442
_symmetry_cell_setting     orthorhombic
_symmetry_space_group_name_H-M     'P n a 21'
_symmetry_space_group_name_Hall     'P 2c -2n'
loop_
    _symmetry_equiv_pos_as_xyz
    'x, y, z'
    '-x, -y, z+1/2'
    '-x+1/2, y+1/2, z+1/2'
    'x+1/2, -y+1/2, z'
_cell_length_a     12.2329(4)
_cell_length_b     20.1499(7)
_cell_length_c     6.4840(2)
_cell_angle_alpha     90.00
_cell_angle_beta     90.00
_cell_angle_gamma     90.00
_cell_volume     1598.25(9)
_cell_formula_units_Z     4
_cell_measurement_reflns_used     2945
_cell_measurement_theta_min     2.62
_cell_measurement_theta_max     26.78
_cell_measurement_temperature     173(2)
_exptl_crystal_description     block
_exptl_crystal_colour     colourless
_exptl_crystal_size_max     0.331
_exptl_crystal_size_mid     0.155
_exptl_crystal_size_min     0.102
_exptl_crystal_density_diffrn     1.383
_exptl_crystal_density_meas     ?
_exptl_crystal_density_method     'not measured'
_exptl_crystal_F_000     696
_exptl_absorpt_coefficient_mu     0.374
_exptl_absorpt_correction_type     multi-scan
_exptl_absorpt_process_details     '(SADABS; Bruker, 2009)'
_exptl_absorpt_correction_T_min     0.6507
_exptl_absorpt_correction_T_max     0.7456
_exptl_special_details     ?
_diffrn_ambient_temperature     173(2)
_diffrn_radiation_type     MoK\a
_diffrn_radiation_wavelength     0.71073
_diffrn_radiation_source     'rotating anode'
_diffrn_radiation_monochromator     'graphite multilayer'
_diffrn_measurement_device_type     'Bruker SMART APEXII CCD'
_diffrn_measurement_method     '\f and \w scans'
_diffrn_detector_area_resol_mean     10.0
_diffrn_reflns_number     8651
_diffrn_reflns_av_R_equivalents     0.0340
_diffrn_reflns_av_sigmaI/netI     0.0442
_diffrn_reflns_theta_min     1.95
_diffrn_reflns_theta_max     27.56
_diffrn_reflns_theta_full     27.56
_diffrn_measured_fraction_theta_max     0.999
_diffrn_measured_fraction_theta_full     0.999
_diffrn_reflns_limit_h_min     -15
_diffrn_reflns_limit_h_max     11
_diffrn_reflns_limit_k_min     -26
_diffrn_reflns_limit_k_max     20
_diffrn_reflns_limit_l_min     -8
_diffrn_reflns_limit_l_max     8
_diffrn_standards_number     0
_diffrn_standards_interval_count     .
_diffrn_standards_interval_time     .
_diffrn_standards_decay_%     ?
_refine_special_details     ?
_reflns_number_total     3392
_reflns_number_gt     2809
_reflns_threshold_expression     I>2\s(I)
_refine_ls_structure_factor_coef     Fsqd
_refine_ls_matrix_type     full
_refine_ls_R_factor_all     0.0482
_refine_ls_R_factor_gt     0.0375
_refine_ls_wR_factor_gt     0.0840
_refine_ls_wR_factor_ref     0.0904
_refine_ls_goodness_of_fit_ref     1.049
_refine_ls_restrained_S_all     1.049
_refine_ls_number_reflns     3392
_refine_ls_number_parameters     203
_refine_ls_number_restraints     1
_refine_ls_number_constraints     0
_refine_ls_hydrogen_treatment     constr
_refine_ls_weighting_scheme     calc
_refine_ls_weighting_details
         'calc w=1/[\s^2^(Fo^2^)+(0.0426P)^2^+0.1096P] where P=(Fo^2^+2Fc^2^)/3'
_atom_sites_solution_hydrogens     difmap
_atom_sites_solution_primary     direct
_atom_sites_solution_secondary     difmap
_refine_ls_shift/su_max     0.000
_refine_ls_shift/su_mean     0.000
_refine_diff_density_max     0.202
_refine_diff_density_min     -0.246
_refine_ls_extinction_method     none
_refine_ls_extinction_coef     ?
_refine_ls_abs_structure_details     'Flack (1983), 1382 Friedel pairs'
_refine_ls_abs_structure_Flack     -0.03(6)
loop_
    _atom_type_symbol
    _atom_type_description
    _atom_type_scat_dispersion_real
    _atom_type_scat_dispersion_imag
    _atom_type_scat_source
    'C' 'C' 0.0033 0.0016
                         'International Tables Vol C Tables 4.2.6.8 and 6.1.1.4'
    'H' 'H' 0.0000 0.0000
                         'International Tables Vol C Tables 4.2.6.8 and 6.1.1.4'
    'O' 'O' 0.0106 0.0060
                         'International Tables Vol C Tables 4.2.6.8 and 6.1.1.4'
    'S' 'S' 0.1246 0.1234
                         'International Tables Vol C Tables 4.2.6.8 and 6.1.1.4'
    'Cl' 'Cl' 0.1484 0.1585
                         'International Tables Vol C Tables 4.2.6.8 and 6.1.1.4'
_computing_data_collection     'APEX2 (Bruker, 2009)'
_computing_cell_refinement     'SAINT (Bruker, 2009)'
_computing_data_reduction     'SAINT (Bruker, 2009)'
_computing_structure_solution     'SHELXS97 (Sheldrick, 2008)'
_computing_structure_refinement     'SHELXL97 (Sheldrick, 2008)'
_computing_molecular_graphics
                      'ORTEP-3 (Farrugia, 1997) and DIAMOND (Brandenburg, 1998)'
_computing_publication_material     'SHELXL97 (Sheldrick, 2008)'
loop_
    _atom_site_type_symbol
    _atom_site_label
    _atom_site_fract_x
    _atom_site_fract_y
    _atom_site_fract_z
    _atom_site_U_iso_or_equiv
    _atom_site_adp_type
    _atom_site_calc_flag
    _atom_site_refinement_flags
    _atom_site_occupancy
    _atom_site_disorder_assembly
    _atom_site_disorder_group
    Cl Cl 0.48480(5) 0.93993(4) 1.24227(15) 0.0644(2) Uani d . 1 . .
    S S 0.37852(4) 0.74513(3) 0.51507(13) 0.03587(15) Uani d . 1 . .
    O O1 0.64405(11) 0.64000(7) 0.4393(2) 0.0317(4) Uani d . 1 . .
    O O2 0.27233(11) 0.71240(9) 0.5638(3) 0.0462(5) Uani d . 1 . .
    C C1 0.48689(15) 0.68792(10) 0.5388(4) 0.0304(5) Uani d . 1 . .
    C C2 0.51433(16) 0.63782(11) 0.6943(4) 0.0308(5) Uani d . 1 . .
    C C3 0.47011(16) 0.61312(12) 0.8785(4) 0.0350(5) Uani d . 1 . .
    C C4 0.52973(19) 0.56352(12) 0.9760(4) 0.0394(6) Uani d . 1 . .
    H H4 0.5030 0.5469 1.1000 0.047 Uiso calc R 1 . .
    C C5 0.62780(17) 0.53683(12) 0.8996(4) 0.0368(6) Uani d . 1 . .
    C C6 0.67069(16) 0.55999(10) 0.7143(4) 0.0331(5) Uani d . 1 . .
    C C7 0.61165(16) 0.61008(11) 0.6216(4) 0.0301(5) Uani d . 1 . .
    C C8 0.56685(15) 0.68753(11) 0.3949(4) 0.0312(5) Uani d . 1 . .
    C C9 0.36522(17) 0.63876(14) 0.9713(4) 0.0443(7) Uani d . 1 . .
    H H9A 0.3772 0.6823 1.0272 0.066 Uiso calc R 1 . .
    H H9B 0.3418 0.6094 1.0791 0.066 Uiso calc R 1 . .
    H H9C 0.3099 0.6409 0.8665 0.066 Uiso calc R 1 . .
    C C10 0.6861(2) 0.48422(12) 1.0225(5) 0.0506(7) Uani d . 1 . .
    H H10A 0.7622 0.4953 1.0329 0.076 Uiso calc R 1 . .
    H H10B 0.6783 0.4421 0.9548 0.076 Uiso calc R 1 . .
    H H10C 0.6549 0.4817 1.1581 0.076 Uiso calc R 1 . .
    C C11 0.77427(18) 0.53408(12) 0.6181(4) 0.0423(6) Uani d . 1 . .
    H H11A 0.8362 0.5515 0.6912 0.063 Uiso calc R 1 . .
    H H11B 0.7777 0.5477 0.4764 0.063 Uiso calc R 1 . .
    H H11C 0.7750 0.4865 0.6255 0.063 Uiso calc R 1 . .
    C C12 0.58942(18) 0.72823(11) 0.2117(4) 0.0370(5) Uani d . 1 . .
    H H12A 0.6521 0.7557 0.2370 0.055 Uiso calc R 1 . .
    H H12B 0.5273 0.7557 0.1824 0.055 Uiso calc R 1 . .
    H H12C 0.6036 0.6998 0.0959 0.055 Uiso calc R 1 . .
    C C13 0.41185(16) 0.79762(10) 0.7289(4) 0.0322(5) Uani d . 1 . .
    C C14 0.33260(16) 0.81193(11) 0.8759(4) 0.0353(5) Uani d . 1 . .
    H H14 0.2642 0.7920 0.8672 0.042 Uiso calc R 1 . .
    C C15 0.35484(16) 0.85543(11) 1.0343(5) 0.0361(5) Uani d . 1 . .
    H H15 0.3025 0.8644 1.1346 0.043 Uiso calc R 1 . .
    C C16 0.45579(17) 0.88545(11) 1.0414(4) 0.0381(6) Uani d . 1 . .
    C C17 0.53552(17) 0.87296(12) 0.8939(4) 0.0405(6) Uani d . 1 . .
    H H17 0.6029 0.8942 0.9008 0.049 Uiso calc R 1 . .
    C C18 0.51360(16) 0.82887(11) 0.7378(4) 0.0367(6) Uani d . 1 . .
    H H18 0.5663 0.8199 0.6384 0.044 Uiso calc R 1 . .
loop_
    _atom_site_aniso_label
    _atom_site_aniso_U_11
    _atom_site_aniso_U_22
    _atom_site_aniso_U_33
    _atom_site_aniso_U_12
    _atom_site_aniso_U_13
    _atom_site_aniso_U_23
    Cl 0.0533(4) 0.0701(5) 0.0699(5) -0.0190(3) 0.0152(4) -0.0291(4)
    S 0.0257(2) 0.0485(3) 0.0334(3) 0.0036(2) -0.0013(3) 0.0026(3)
    O1 0.0293(6) 0.0334(8) 0.0324(9) 0.0032(6) 0.0014(7) 0.0023(7)
    O2 0.0239(7) 0.0632(11) 0.0516(12) -0.0027(7) -0.0036(8) -0.0053(9)
    C1 0.0256(9) 0.0357(12) 0.0299(12) -0.0028(8) -0.0019(11) -0.0005(11)
    C2 0.0251(9) 0.0363(13) 0.0310(13) -0.0064(8) -0.0011(10) 0.0004(10)
    C3 0.0307(10) 0.0434(14) 0.0310(13) -0.0115(10) 0.0007(11) 0.0016(11)
    C4 0.0425(12) 0.0428(14) 0.0330(15) -0.0160(10) -0.0024(11) 0.0065(11)
    C5 0.0388(11) 0.0315(13) 0.0401(14) -0.0094(9) -0.0084(12) 0.0049(12)
    C6 0.0318(10) 0.0291(12) 0.0384(14) -0.0052(9) -0.0054(11) 0.0002(11)
    C7 0.0288(10) 0.0324(12) 0.0292(13) -0.0075(9) -0.0007(10) 0.0017(10)
    C8 0.0268(10) 0.0343(12) 0.0324(12) -0.0009(9) -0.0042(11) -0.0024(10)
    C9 0.0385(11) 0.0578(16) 0.0366(17) -0.0109(11) 0.0089(12) 0.0031(12)
    C10 0.0594(14) 0.0451(15) 0.0472(15) -0.0088(12) -0.0102(16) 0.0129(14)
    C11 0.0396(12) 0.0361(13) 0.0513(17) 0.0052(10) -0.0004(13) 0.0006(12)
    C12 0.0341(11) 0.0457(14) 0.0312(13) -0.0004(10) 0.0025(12) 0.0069(12)
    C13 0.0268(9) 0.0334(12) 0.0363(13) 0.0047(9) 0.0039(11) 0.0074(12)
    C14 0.0238(9) 0.0403(13) 0.0419(14) 0.0029(9) 0.0036(12) 0.0044(12)
    C15 0.0297(10) 0.0376(12) 0.0410(15) 0.0037(9) 0.0109(13) 0.0020(13)
    C16 0.0355(10) 0.0360(13) 0.0426(15) -0.0007(9) 0.0038(12) -0.0022(12)
    C17 0.0282(10) 0.0423(14) 0.0510(16) -0.0048(10) 0.0047(12) 0.0017(13)
    C18 0.0275(10) 0.0405(13) 0.0421(14) 0.0035(9) 0.0086(12) 0.0070(13)
_geom_special_details     ?
loop_
    _geom_bond_atom_site_label_1
    _geom_bond_atom_site_label_2
    _geom_bond_site_symmetry_2
    _geom_bond_distance
    _geom_bond_publ_flag
    Cl C16 . 1.740(3) ?
    S O2 . 1.4907(15) ?
    S C1 . 1.763(2) ?
    S C13 . 1.791(3) ?
    O1 C8 . 1.375(2) ?
    O1 C7 . 1.385(3) ?
    C1 C8 . 1.352(3) ?
    C1 C2 . 1.466(3) ?
    C2 C7 . 1.397(3) ?
    C2 C3 . 1.402(3) ?
    C3 C4 . 1.389(3) ?
    C3 C9 . 1.508(3) ?
    C4 C5 . 1.405(3) ?
    C4 H4 . 0.9300 ?
    C5 C6 . 1.391(4) ?
    C5 C10 . 1.506(3) ?
    C6 C7 . 1.379(3) ?
    C6 C11 . 1.506(3) ?
    C8 C12 . 1.470(3) ?
    C9 H9A . 0.9600 ?
    C9 H9B . 0.9600 ?
    C9 H9C . 0.9600 ?
    C10 H10A . 0.9600 ?
    C10 H10B . 0.9600 ?
    C10 H10C . 0.9600 ?
    C11 H11A . 0.9600 ?
    C11 H11B . 0.9600 ?
    C11 H11C . 0.9600 ?
    C12 H12A . 0.9600 ?
    C12 H12B . 0.9600 ?
    C12 H12C . 0.9600 ?
    C13 C14 . 1.390(3) ?
    C13 C18 . 1.396(3) ?
    C14 C15 . 1.377(4) ?
    C14 H14 . 0.9300 ?
    C15 C16 . 1.376(3) ?
    C15 H15 . 0.9300 ?
    C16 C17 . 1.389(3) ?
    C17 C18 . 1.373(4) ?
    C17 H17 . 0.9300 ?
    C18 H18 . 0.9300 ?
loop_
    _geom_angle_atom_site_label_1
    _geom_angle_atom_site_label_2
    _geom_angle_atom_site_label_3
    _geom_angle_site_symmetry_1
    _geom_angle_site_symmetry_3
    _geom_angle
    _geom_angle_publ_flag
    O2 S C1 . . 110.33(10) ?
    O2 S C13 . . 107.20(11) ?
    C1 S C13 . . 98.48(10) ?
    C8 O1 C7 . . 106.57(16) ?
    C8 C1 C2 . . 107.76(18) ?
    C8 C1 S . . 119.19(18) ?
    C2 C1 S . . 133.01(17) ?
    C7 C2 C3 . . 118.3(2) ?
    C7 C2 C1 . . 103.78(19) ?
    C3 C2 C1 . . 137.9(2) ?
    C4 C3 C2 . . 116.1(2) ?
    C4 C3 C9 . . 120.8(2) ?
    C2 C3 C9 . . 123.1(2) ?
    C3 C4 C5 . . 124.3(2) ?
    C3 C4 H4 . . 117.9 ?
    C5 C4 H4 . . 117.9 ?
    C6 C5 C4 . . 119.9(2) ?
    C6 C5 C10 . . 121.0(2) ?
    C4 C5 C10 . . 119.1(2) ?
    C7 C6 C5 . . 115.1(2) ?
    C7 C6 C11 . . 120.9(2) ?
    C5 C6 C11 . . 124.0(2) ?
    C6 C7 O1 . . 122.7(2) ?
    C6 C7 C2 . . 126.3(2) ?
    O1 C7 C2 . . 110.98(19) ?
    C1 C8 O1 . . 110.9(2) ?
    C1 C8 C12 . . 133.7(2) ?
    O1 C8 C12 . . 115.38(18) ?
    C3 C9 H9A . . 109.5 ?
    C3 C9 H9B . . 109.5 ?
    H9A C9 H9B . . 109.5 ?
    C3 C9 H9C . . 109.5 ?
    H9A C9 H9C . . 109.5 ?
    H9B C9 H9C . . 109.5 ?
    C5 C10 H10A . . 109.5 ?
    C5 C10 H10B . . 109.5 ?
    H10A C10 H10B . . 109.5 ?
    C5 C10 H10C . . 109.5 ?
    H10A C10 H10C . . 109.5 ?
    H10B C10 H10C . . 109.5 ?
    C6 C11 H11A . . 109.5 ?
    C6 C11 H11B . . 109.5 ?
    H11A C11 H11B . . 109.5 ?
    C6 C11 H11C . . 109.5 ?
    H11A C11 H11C . . 109.5 ?
    H11B C11 H11C . . 109.5 ?
    C8 C12 H12A . . 109.5 ?
    C8 C12 H12B . . 109.5 ?
    H12A C12 H12B . . 109.5 ?
    C8 C12 H12C . . 109.5 ?
    H12A C12 H12C . . 109.5 ?
    H12B C12 H12C . . 109.5 ?
    C14 C13 C18 . . 120.0(2) ?
    C14 C13 S . . 119.65(17) ?
    C18 C13 S . . 120.10(19) ?
    C15 C14 C13 . . 120.4(2) ?
    C15 C14 H14 . . 119.8 ?
    C13 C14 H14 . . 119.8 ?
    C16 C15 C14 . . 118.8(2) ?
    C16 C15 H15 . . 120.6 ?
    C14 C15 H15 . . 120.6 ?
    C15 C16 C17 . . 121.8(2) ?
    C15 C16 Cl . . 119.1(2) ?
    C17 C16 Cl . . 119.11(17) ?
    C18 C17 C16 . . 119.2(2) ?
    C18 C17 H17 . . 120.4 ?
    C16 C17 H17 . . 120.4 ?
    C17 C18 C13 . . 119.8(2) ?
    C17 C18 H18 . . 120.1 ?
    C13 C18 H18 . . 120.1 ?
loop_
    _geom_torsion_atom_site_label_1
    _geom_torsion_atom_site_label_2
    _geom_torsion_atom_site_label_3
    _geom_torsion_atom_site_label_4
    _geom_torsion_site_symmetry_1
    _geom_torsion_site_symmetry_2
    _geom_torsion_site_symmetry_3
    _geom_torsion_site_symmetry_4
    _geom_torsion
    _geom_torsion_publ_flag
    O2 S C1 C8 . . . . 137.63(18) ?
    C13 S C1 C8 . . . . -110.40(19) ?
    O2 S C1 C2 . . . . -44.6(3) ?
    C13 S C1 C2 . . . . 67.3(2) ?
    C8 C1 C2 C7 . . . . -1.4(2) ?
    S C1 C2 C7 . . . . -179.29(18) ?
    C8 C1 C2 C3 . . . . 179.5(3) ?
    S C1 C2 C3 . . . . 1.6(4) ?
    C7 C2 C3 C4 . . . . 1.6(3) ?
    C1 C2 C3 C4 . . . . -179.4(2) ?
    C7 C2 C3 C9 . . . . -179.6(2) ?
    C1 C2 C3 C9 . . . . -0.5(4) ?
    C2 C3 C4 C5 . . . . -1.3(4) ?
    C9 C3 C4 C5 . . . . 179.8(2) ?
    C3 C4 C5 C6 . . . . -0.2(4) ?
    C3 C4 C5 C10 . . . . 178.6(2) ?
    C4 C5 C6 C7 . . . . 1.4(3) ?
    C10 C5 C6 C7 . . . . -177.4(2) ?
    C4 C5 C6 C11 . . . . -179.2(2) ?
    C10 C5 C6 C11 . . . . 2.0(3) ?
    C5 C6 C7 O1 . . . . 178.34(19) ?
    C11 C6 C7 O1 . . . . -1.1(3) ?
    C5 C6 C7 C2 . . . . -1.1(3) ?
    C11 C6 C7 C2 . . . . 179.4(2) ?
    C8 O1 C7 C6 . . . . -179.4(2) ?
    C8 O1 C7 C2 . . . . 0.1(2) ?
    C3 C2 C7 C6 . . . . -0.4(3) ?
    C1 C2 C7 C6 . . . . -179.7(2) ?
    C3 C2 C7 O1 . . . . -179.92(18) ?
    C1 C2 C7 O1 . . . . 0.7(2) ?
    C2 C1 C8 O1 . . . . 1.5(2) ?
    S C1 C8 O1 . . . . 179.78(14) ?
    C2 C1 C8 C12 . . . . -175.5(2) ?
    S C1 C8 C12 . . . . 2.8(4) ?
    C7 O1 C8 C1 . . . . -1.1(2) ?
    C7 O1 C8 C12 . . . . 176.55(19) ?
    O2 S C13 C14 . . . . -13.4(2) ?
    C1 S C13 C14 . . . . -127.83(19) ?
    O2 S C13 C18 . . . . 172.49(18) ?
    C1 S C13 C18 . . . . 58.0(2) ?
    C18 C13 C14 C15 . . . . -1.9(3) ?
    S C13 C14 C15 . . . . -176.00(19) ?
    C13 C14 C15 C16 . . . . 1.4(4) ?
    C14 C15 C16 C17 . . . . -0.1(4) ?
    C14 C15 C16 Cl . . . . -179.48(19) ?
    C15 C16 C17 C18 . . . . -0.8(4) ?
    Cl C16 C17 C18 . . . . 178.60(19) ?
    C16 C17 C18 C13 . . . . 0.3(4) ?
    C14 C13 C18 C17 . . . . 1.0(3) ?
    S C13 C18 C17 . . . . 175.08(18) ?
loop_
    _geom_hbond_atom_site_label_D
    _geom_hbond_atom_site_label_H
    _geom_hbond_atom_site_label_A
    _geom_hbond_site_symmetry_A
    _geom_hbond_distance_DH
    _geom_hbond_distance_HA
    _geom_hbond_distance_DA
    _geom_hbond_angle_DHA
    _geom_hbond_publ_flag
    C11 H11A Cg1 4_465 0.96 2.76 3.613(3) 148.2 yes
    C12 H12B Cg2 1_554 0.96 2.83 3.653(3) 143.9 yes
