# Supplementary material for: 3-[(4-Chloro­phen­yl)sulfin­yl]-2,4,6,7-tetra­methyl-1-benzofuran
Source: Acta Crystallogr Sect E Struct Rep Online. 2010 Nov 6;66(Pt 12):o3087. doi: 10.1107/S1600536810042339 (PMC3011414; doi:10.1107/S1600536810042339)
Supplement: Supplementary file 2 [file e-66-o3087-Isup2.hkl]

# 
# h,k,l, Fc-squared, Fo-squared, sigma(Fo-squared) and status flag 
# 
data_I
_shelx_title ' 1044 IN PNA2(1)' 
_shelx_refln_list_code          4 
_shelx_F_calc_maximum      151.69 
_exptl_crystal_F_000       696.00 
_reflns_d_resolution_high  0.7680 
 
loop_ 
 _symmetry_equiv_pos_as_xyz 
 'x, y, z' 
 '-x, -y, z+1/2' 
 '-x+1/2, y+1/2, z+1/2' 
 'x+1/2, -y+1/2, z' 
 
_cell_length_a    12.2329 
_cell_length_b    20.1499 
_cell_length_c     6.4840 
_cell_angle_alpha  90.000 
_cell_angle_beta   90.000 
_cell_angle_gamma  90.000 
 
_shelx_F_squared_multiplier     1.000 
 
loop_ 
 _refln_index_h 
 _refln_index_k 
 _refln_index_l 
 _refln_F_squared_calc 
 _refln_F_squared_meas 
 _refln_F_squared_sigma 
 _refln_observed_status 
   0   0  -8      222.71      200.47     24.73 o 
   1   1  -8        5.99        5.21      6.90 o 
   2   1  -8      122.41      128.87     22.35 o 
   0   2  -8       40.83       19.96     11.93 o 
   1   2  -8        0.46        1.84      6.44 o 
   2   2  -8        7.03       11.93     10.63 o 
   3   2  -8        3.79        2.60      9.55 o 
   1   3  -8       10.15        6.13     10.96 o 
   2   3  -8       77.22       90.23     22.45 o 
   3   3  -8       36.68       55.97     16.27 o 
   4   3  -8        5.11       -3.04     10.63 o 
   0   4  -8       49.26       55.11     16.05 o 
   1   4  -8        3.98        4.27      7.92 o 
   2   4  -8       15.53       22.20      9.04 o 
   3   4  -8        5.74        6.29     10.63 o 
   4   4  -8       93.83      108.26     22.13 o 
   1   5  -8      117.51      125.05     15.85 o 
   2   5  -8       74.12       95.88     14.50 o 
   3   5  -8        3.63        2.39     11.06 o 
   4   5  -8        7.34       -4.12      9.98 o 
   0   6  -8       67.45      103.49     21.26 o 
   1   6  -8       46.12       40.66     20.50 o 
   2   6  -8       20.63       12.96      8.50 o 
   3   6  -8       13.48       10.91      8.15 o 
   1   7  -8       11.22       12.43      8.43 o 
   2   7  -8       84.92       89.65     14.51 o 
   0   8  -8       69.43       61.62     18.22 o 
   1   8  -8       15.57       27.51     11.17 o 
   2   0  -7      144.30      166.56     14.60 o 
   0   1  -7       26.46       35.47      8.33 o 
   1   1  -7       94.23       89.10     12.46 o 
   2   1  -7       13.42        2.34      4.34 o 
   3   1  -7        3.07        0.00      7.38 o 
   4   1  -7      160.89      168.36     23.43 o 
   1   2  -7      113.84       92.03      9.53 o 
   2   2  -7        5.23       -0.78      5.06 o 
   3   2  -7       13.32       12.30     12.26 o 
   4   2  -7        1.91       -4.12      7.16 o 
   5   2  -7       55.98       59.66     16.71 o 
   0   3  -7      240.61      257.96     26.25 o 
   1   3  -7       10.87       13.72      6.44 o 
   2   3  -7       21.34       13.17      6.88 o 
   3   3  -7       15.64       12.35      6.49 o 
   5   3  -7       66.76       82.23     19.31 o 
   1   4  -7      313.08      295.68     20.55 o 
   2   4  -7       80.45       74.40     11.63 o 
   3   4  -7       22.35       25.94      8.28 o 
   4   4  -7        0.66        5.01      6.13 o 
   5   4  -7        8.77        8.03      9.76 o 
   6   4  -7       33.49       30.59     13.23 o 
   0   5  -7      588.42      592.94     41.22 o 
   1   5  -7       11.89        7.82      7.05 o 
   2   5  -7       75.83       70.06     15.95 o 
   3   5  -7       25.91       21.81      7.58 o 
   4   5  -7       79.28      102.69     16.92 o 
   5   5  -7        7.63        4.99      9.33 o 
   6   5  -7       34.84       41.22     16.27 o 
   7   5  -7       29.12       36.01     15.84 o 
   1   6  -7       40.15       30.04      9.13 o 
   2   6  -7      110.19      135.24     15.51 o 
   3   6  -7       13.07       16.13      7.21 o 
   4   6  -7        2.28        2.63      6.05 o 
   5   6  -7       41.18        6.49     11.39 o 
   6   6  -7       97.68       82.01     19.74 o 
   7   6  -7       53.66       26.25     13.23 o 
   0   7  -7      113.78      161.20     23.21 o 
   1   7  -7       17.42        8.89     13.45 o 
   2   7  -7      118.66      123.26     15.01 o 
   3   7  -7        8.35        9.67      6.82 o 
   4   7  -7      296.85      315.89     22.39 o 
   5   7  -7       25.10       20.19      8.65 o 
   6   7  -7        7.82       15.62     11.72 o 
   7   7  -7        4.08       -0.87      8.90 o 
   1   8  -7       75.76       66.19     12.26 o 
   2   8  -7      199.67      222.79     43.07 o 
   3   8  -7        8.24       10.48      7.38 o 
   4   8  -7        8.76        4.41      6.99 o 
   5   8  -7       55.27       39.79     10.66 o 
   6   8  -7      165.05      172.94     17.85 o 
   7   8  -7       11.05        9.76     11.06 o 
   0   9  -7      181.27      219.34     27.99 o 
   1   9  -7       19.96       13.48      7.90 o 
   2   9  -7       20.02        7.81      7.36 o 
   3   9  -7       23.14       12.16      7.60 o 
   4   9  -7       93.26       87.01     13.96 o 
   5   9  -7       14.81       20.15      8.91 o 
   6   9  -7       11.66        0.03      6.52 o 
   1  10  -7        2.27        0.84      9.44 o 
   2  10  -7      273.35      264.35     21.79 o 
   3  10  -7       20.24       16.46      8.68 o 
   4  10  -7       15.47       17.40     11.06 o 
   5  10  -7       52.90       53.56     11.93 o 
   6  10  -7       30.91       23.56      9.79 o 
   0  11  -7      270.48      302.44     33.19 o 
   1  11  -7       22.78       26.16     10.41 o 
   2  11  -7       67.76       67.21     23.21 o 
   3  11  -7        5.07        4.55      7.29 o 
   4  11  -7       23.16       18.67      8.51 o 
   5  11  -7       56.80       36.01     10.81 o 
   1  12  -7       20.22        8.34      7.89 o 
   2  12  -7       68.13       57.74     12.42 o 
   3  12  -7       34.74       44.00     11.36 o 
   4  12  -7        8.29       16.13      8.80 o 
   5  12  -7       51.57       56.23     13.10 o 
   0  13  -7      155.47      160.55     26.69 o 
   1  13  -7        7.19        8.45      7.75 o 
   2  13  -7       44.05       27.17     13.34 o 
   3  13  -7        4.58        5.50      7.36 o 
   4  13  -7      177.62      192.58     20.24 o 
   1  14  -7       63.15       69.40     14.16 o 
   2  14  -7       13.62       11.79      8.57 o 
   0   0  -6     1722.98     1777.74     72.03 o 
   2   0  -6      375.24      364.27     18.82 o 
   4   0  -6      297.44      295.92     25.93 o 
   1   1  -6      158.06      139.93      8.62 o 
   2   1  -6      640.41      634.11     18.26 o 
   3   1  -6      226.02      228.16     10.85 o 
   4   1  -6        7.66        8.01      5.09 o 
   5   1  -6      214.88      224.77     24.95 o 
   0   2  -6      611.64      639.49     51.85 o 
   1   2  -6       38.99       36.35      6.70 o 
   2   2  -6       47.41       46.28      6.41 o 
   3   2  -6       56.27       62.37      8.36 o 
   4   2  -6      154.32      147.76     13.12 o 
   5   2  -6       74.58       68.67      9.92 o 
   1   3  -6        4.54        6.63      3.72 o 
   2   3  -6       83.07       85.72      8.06 o 
   3   3  -6      596.52      640.75     27.07 o 
   4   3  -6      228.04      220.05     19.31 o 
   5   3  -6       46.74       35.31      9.11 o 
   6   3  -6       89.90      110.00     20.18 o 
   0   4  -6      376.80      392.91     29.72 o 
   1   4  -6       14.95       -0.25      4.22 o 
   2   4  -6       89.05       70.86     10.35 o 
   3   4  -6       81.24      104.32     16.81 o 
   4   4  -6      773.04      789.07     31.86 o 
   5   4  -6        6.11        5.69      5.47 o 
   6   4  -6       32.87       35.58      8.39 o 
   7   4  -6       32.14       18.88     11.28 o 
   1   5  -6       96.92       98.48     12.04 o 
   2   5  -6       69.92       71.56     10.44 o 
   3   5  -6       56.98       72.16     10.60 o 
   4   5  -6       82.09      111.98     12.75 o 
   5   5  -6       39.19       41.49      8.95 o 
   6   5  -6      257.53      274.42     18.81 o 
   7   5  -6       11.72       10.20      9.55 o 
   0   6  -6      110.67      127.14     18.44 o 
   1   6  -6       29.15       15.76     14.54 o 
   2   6  -6       32.17       26.74      7.58 o 
   3   6  -6      246.72      253.10     23.97 o 
   4   6  -6      319.74      366.85     21.81 o 
   5   6  -6       20.80       33.98      8.28 o 
   6   6  -6       79.08       83.01     11.68 o 
   7   6  -6       11.20       21.70     11.06 o 
   8   6  -6       45.69       27.99     13.23 o 
   1   7  -6      100.74      124.29     19.96 o 
   2   7  -6      206.58      182.34     15.65 o 
   3   7  -6      157.04      160.85     15.01 o 
   4   7  -6        9.07        3.06      6.40 o 
   5   7  -6       32.39       23.51      7.71 o 
   6   7  -6      153.83      176.59     16.18 o 
   7   7  -6       79.43       75.43     12.03 o 
   8   7  -6       29.26       45.34     15.84 o 
   0   8  -6      559.15      641.54     41.87 o 
   1   8  -6       22.47       21.13      7.29 o 
   2   8  -6       93.08      109.56     15.30 o 
   3   8  -6       24.45       18.39     11.17 o 
   4   8  -6       31.57       17.51      7.28 o 
   5   8  -6       18.58        9.12      6.31 o 
   6   8  -6       11.45        4.54      5.98 o 
   7   8  -6        1.20       -1.52      5.28 o 
   8   8  -6      121.24      139.72     24.30 o 
   9   8  -6       84.52       85.48     21.70 o 
   1   9  -6       44.63       36.88      8.89 o 
   2   9  -6      415.67      444.86     25.60 o 
   3   9  -6      171.66      135.44     18.66 o 
   4   9  -6        2.76        5.00      5.62 o 
   5   9  -6      158.60      177.70     16.56 o 
   6   9  -6      226.57      269.16     24.52 o 
   7   9  -6       15.01       15.58      8.46 o 
   8   9  -6        0.67        5.27      6.93 o 
   9   9  -6       18.21        8.03     11.72 o 
   0  10  -6       65.76       39.92     13.02 o 
   1  10  -6       66.27       36.51      9.19 o 
   2  10  -6        3.15        4.50      8.03 o 
   3  10  -6       31.54       33.60      8.74 o 
   4  10  -6      189.50      183.51     17.08 o 
   5  10  -6       74.16       76.97     12.49 o 
   6  10  -6       69.52       65.76     11.93 o 
   7  10  -6       23.53       39.10     10.74 o 
   8  10  -6       85.89       96.24     14.23 o 
   9  10  -6        4.35        9.76     11.50 o 
   1  11  -6       47.49       38.54      9.89 o 
   2  11  -6       77.62       76.54     13.23 o 
   3  11  -6       59.32       66.49     11.94 o 
   4  11  -6        2.10        2.71      6.60 o 
   5  11  -6        4.53        9.20      6.83 o 
   6  11  -6      164.69      176.37     27.44 o 
   7  11  -6       27.75       35.26     18.44 o 
   8  11  -6       32.52       37.99     10.56 o 
   0  12  -6      207.53      202.20     26.03 o 
   1  12  -6       12.44        9.52      6.83 o 
   2  12  -6       93.33       86.55     13.25 o 
   3  12  -6        8.19        3.42      6.37 o 
   4  12  -6      237.66      225.53     19.77 o 
   5  12  -6       28.46       21.64      8.70 o 
   6  12  -6       21.86       27.24      9.79 o 
   7  12  -6        3.82       -4.78      6.20 o 
   8  12  -6       61.83       50.95     31.89 o 
   1  13  -6       60.37       62.03     12.19 o 
   2  13  -6      104.87      107.90     14.50 o 
   3  13  -6        2.83        4.16      6.05 o 
   4  13  -6       40.08       26.82      9.51 o 
   5  13  -6       15.19        6.82      7.17 o 
   6  13  -6       22.19        9.62      7.51 o 
   7  13  -6       22.81       14.79      8.74 o 
   0  14  -6      103.50       94.16     20.39 o 
   1  14  -6       29.04       26.90      9.36 o 
   2  14  -6       88.33      110.79     15.15 o 
   3  14  -6        3.10        0.72      6.08 o 
   4  14  -6       21.28       23.20      9.35 o 
   5  14  -6       18.42       15.29      8.23 o 
   6  14  -6       49.96       37.92     11.39 o 
   7  14  -6        8.36       11.82      8.11 o 
   1  15  -6       44.41       36.23     10.50 o 
   2  15  -6       60.15       71.19     19.42 o 
   3  15  -6      116.00      132.33     16.72 o 
   4  15  -6       75.64       77.99     14.11 o 
   5  15  -6       38.33       35.66     11.17 o 
   6  15  -6       21.76       29.31     10.58 o 
   0  16  -6      134.49      159.68     26.03 o 
   1  16  -6        2.84        1.53      6.64 o 
   2  16  -6       31.06       23.36     16.81 o 
   3  16  -6       10.02        8.54      7.63 o 
   4  16  -6       58.09       49.14     12.24 o 
   5  16  -6        4.64        0.66      7.56 o 
   1  17  -6       48.43       45.25     25.49 o 
   2  17  -6       53.69       61.93     13.39 o 
   3  17  -6       64.24      103.49     23.43 o 
   4  17  -6       31.78       34.17     19.63 o 
   0  18  -6       54.35       30.59     14.32 o 
   1  18  -6        8.77       11.16      8.28 o 
   2  18  -6       15.36        1.45      7.74 o 
   2   0  -5      889.56      851.42     28.87 o 
   4   0  -5      187.55      189.22     16.27 o 
   0   1  -5      316.49      286.56     14.94 o 
   1   1  -5      283.37      260.52     17.69 o 
   2   1  -5       53.73       52.62      5.21 o 
   3   1  -5       50.93       55.51      9.45 o 
   4   1  -5       46.36       42.02      5.35 o 
   5   1  -5      265.34      253.18     15.00 o 
   6   1  -5      237.26      206.76     17.57 o 
   1   2  -5      151.12      154.55     10.90 o 
   2   2  -5     1462.93     1460.40     29.97 o 
   3   2  -5       90.61       86.71      6.97 o 
   4   2  -5      135.49      159.33     10.45 o 
   5   2  -5      363.47      371.42     18.25 o 
   6   2  -5      287.79      280.13     16.11 o 
   0   3  -5     1624.30     1640.72     46.18 o 
   1   3  -5      177.37      201.32     10.42 o 
   2   3  -5      230.07      201.74     20.05 o 
   3   3  -5      254.55      272.56     14.79 o 
   4   3  -5      431.14      461.33     38.29 o 
   5   3  -5      125.53      137.88     13.56 o 
   6   3  -5       29.79       32.38      7.23 o 
   7   3  -5        7.85       11.50      6.73 o 
   1   4  -5      475.37      451.19     21.07 o 
   2   4  -5      477.10      437.06     16.39 o 
   3   4  -5      374.06      378.64     14.17 o 
   4   4  -5       66.83       72.03     12.15 o 
   5   4  -5       53.41       42.89      9.33 o 
   6   4  -5      144.40      127.99     17.79 o 
   7   4  -5       77.89       71.33     15.62 o 
   0   5  -5      256.54      241.69     22.35 o 
   1   5  -5       38.22       17.56      5.98 o 
   2   5  -5      457.73      411.33     23.21 o 
   3   5  -5      201.29      187.28     19.31 o 
   4   5  -5     2329.99     2206.09     61.20 o 
   5   5  -5        9.49       11.40      5.25 o 
   6   5  -5       14.00       13.47      5.56 o 
   7   5  -5       52.71       46.07      8.44 o 
   8   5  -5      116.98      124.41     12.67 o 
   1   6  -5      267.61      226.92     25.49 o 
   2   6  -5      304.47      303.14     17.57 o 
   3   6  -5      184.94      169.25     22.56 o 
   4   6  -5       58.94       49.38      8.74 o 
   5   6  -5      338.69      315.53     42.85 o 
   6   6  -5      487.62      507.81     23.88 o 
   7   6  -5      145.07      132.18     12.94 o 
   8   6  -5      113.66      118.64     17.03 o 
   0   7  -5      216.56      174.65     20.18 o 
   1   7  -5      111.19       92.58     15.19 o 
   2   7  -5      283.86      321.02     29.29 o 
   3   7  -5      195.98      188.36     20.29 o 
   4   7  -5      101.37       98.16     11.49 o 
   5   7  -5      249.77      245.82     17.21 o 
   6   7  -5       25.03       18.53      6.40 o 
   7   7  -5       10.33       10.02      5.43 o 
   8   7  -5       77.71      104.87     12.35 o 
   9   7  -5       19.97       19.22      7.24 o 
   1   8  -5      119.12      103.16     16.16 o 
   2   8  -5      620.82      546.29     35.36 o 
   3   8  -5       10.49        7.44      4.88 o 
   4   8  -5       79.77       78.94     10.78 o 
   5   8  -5       51.24       61.74     10.03 o 
   6   8  -5      375.66      423.35     22.18 o 
   7   8  -5       18.01       49.34      9.14 o 
   8   8  -5       94.30       87.96     24.84 o 
   9   8  -5       34.29       32.57      8.77 o 
   0   9  -5      243.44      200.90     22.35 o 
   1   9  -5      162.36      160.39     28.31 o 
   2   9  -5       53.43       48.78      9.34 o 
   3   9  -5       85.36       97.98     11.71 o 
   4   9  -5       86.88       83.23     11.37 o 
   5   9  -5      117.27      127.53     18.66 o 
   6   9  -5       21.36       29.99      7.97 o 
   7   9  -5       68.13       62.23     10.42 o 
   8   9  -5       50.29       61.02     12.58 o 
   9   9  -5       30.79       16.32      6.95 o 
   1  10  -5      181.61      159.91     14.62 o 
   2  10  -5       20.82       14.40      6.08 o 
   3  10  -5       56.45       85.53     11.52 o 
   4  10  -5        9.01       10.49      5.96 o 
   5  10  -5       74.47       83.11     12.80 o 
   6  10  -5      284.49      269.74     62.92 o 
   7  10  -5       86.74       87.77     12.20 o 
   8  10  -5       57.51       40.69      9.75 o 
   9  10  -5        3.27        2.06      5.98 o 
  10  10  -5       32.78       13.71      7.81 o 
   0  11  -5       56.54       41.22     12.80 o 
   1  11  -5       90.29       82.99     11.41 o 
   2  11  -5       38.65       54.56      9.89 o 
   3  11  -5       30.77       34.47      8.51 o 
   4  11  -5      211.01      224.04     17.61 o 
   5  11  -5       18.96       10.87      6.20 o 
   6  11  -5       44.72       49.64     14.43 o 
   7  11  -5       46.31       55.26     10.50 o 
   8  11  -5       92.26       91.97     18.01 o 
   9  11  -5       37.78       49.63     10.74 o 
  10  11  -5       33.75       48.26     11.42 o 
   1  12  -5      119.90      104.51     16.27 o 
   2  12  -5      231.21      251.15     18.86 o 
   3  12  -5       62.70       61.92     10.95 o 
   4  12  -5        1.04        2.94      4.74 o 
   5  12  -5        9.05        2.97      6.18 o 
   6  12  -5       18.39       18.96     10.52 o 
   7  12  -5       64.46       66.21     17.90 o 
   8  12  -5       12.81       21.11      8.12 o 
   9  12  -5       40.51       50.61     10.97 o 
  10  12  -5      190.03      184.80     18.49 o 
   0  13  -5      329.44      310.25     29.29 o 
   1  13  -5       22.45       17.58      6.83 o 
   2  13  -5      118.66      119.72     14.16 o 
   3  13  -5       21.26        9.21      6.37 o 
   4  13  -5       88.56       89.05     12.80 o 
   5  13  -5      196.35      205.63     18.01 o 
   6  13  -5      150.01      138.07     15.50 o 
   7  13  -5       67.36       52.94     17.14 o 
   8  13  -5      215.53      257.94     20.50 o 
   9  13  -5        2.50        7.04      7.21 o 
  10  13  -5        7.83       -0.10      6.72 o 
   1  14  -5      112.46      112.41     14.04 o 
   2  14  -5      144.68      134.87     25.93 o 
   3  14  -5      199.53      149.95     35.15 o 
   4  14  -5        8.71        4.09      5.94 o 
   5  14  -5      146.08      118.33     14.91 o 
   6  14  -5       98.74      126.05     23.00 o 
   7  14  -5       32.53       52.68     11.65 o 
   8  14  -5        5.98        2.64      6.64 o 
   9  14  -5        1.25        0.06      6.35 o 
   0  15  -5       74.76       71.81     17.14 o 
   1  15  -5       72.16       74.45     12.27 o 
   2  15  -5       20.87        0.16      8.46 o 
   3  15  -5       10.70        6.66      6.45 o 
   4  15  -5      184.35      204.58     18.86 o 
   5  15  -5       25.34       24.08     11.82 o 
   6  15  -5       14.84       13.87      7.45 o 
   7  15  -5       46.22       53.32     11.61 o 
   8  15  -5      102.12      116.79     15.53 o 
   9  15  -5       31.72       30.65     15.40 o 
   1  16  -5       47.40       38.51     10.13 o 
   2  16  -5      115.56      124.80     15.95 o 
   3  16  -5        0.43        0.76      5.90 o 
   4  16  -5        1.98       -0.50      6.08 o 
   5  16  -5       13.68        3.08      7.04 o 
   6  16  -5      106.26      164.45     26.47 o 
   7  16  -5       14.07       15.82      8.89 o 
   8  16  -5       24.27       24.02      9.74 o 
   1  17  -5       23.58       18.64      8.67 o 
   2  17  -5       13.57        0.43      6.73 o 
   3  17  -5      229.99      216.94     19.97 o 
   4  17  -5       14.21       23.36      9.20 o 
   5  17  -5       62.77       59.91     12.41 o 
   6  17  -5       17.25        8.38     11.50 o 
   7  17  -5       13.12        9.97      7.92 o 
   1  18  -5       81.65       57.85     12.37 o 
   2  18  -5       86.30       77.11     21.48 o 
   3  18  -5       51.63       55.48     11.95 o 
   4  18  -5       44.45       40.18     11.56 o 
   5  18  -5       20.86       12.92      8.49 o 
   6  18  -5       12.01        4.18     13.23 o 
   0  19  -5       31.22       43.83     16.05 o 
   1  19  -5       34.02       34.64     10.96 o 
   2  19  -5       98.70      103.64     15.75 o 
   3  19  -5        8.44       -0.05     15.51 o 
   4  19  -5       56.04       74.98     20.50 o 
   5  19  -5       19.02       12.06      8.31 o 
   1  20  -5       10.42       21.89      9.61 o 
   2  20  -5       18.23       13.59      9.04 o 
   3  20  -5        7.48        3.46      8.50 o 
   4  20  -5        4.53        2.84      7.49 o 
   0  21  -5       11.08       11.72     13.23 o 
   1  21  -5       13.54        4.30      8.50 o 
   0   0  -4     2975.38     2816.74     94.81 o 
   2   0  -4     1503.36     1509.76     50.77 o 
   4   0  -4      143.48      141.83     14.75 o 
   6   0  -4      619.44      641.10     28.86 o 
   1   1  -4      787.10      840.50     18.82 o 
   2   1  -4     2681.29     2607.56     45.25 o 
   3   1  -4      794.34      812.78     18.31 o 
   4   1  -4      331.79      356.47     12.11 o 
   5   1  -4       24.54       23.33      5.24 o 
   6   1  -4      673.86      638.68     20.38 o 
   7   1  -4      295.20      284.21     18.44 o 
   0   2  -4      672.38      717.83     23.14 o 
   1   2  -4      260.59      243.01      8.60 o 
   2   2  -4       77.58       70.65      4.99 o 
   3   2  -4       41.70       53.31      5.35 o 
   4   2  -4     1402.15     1357.75     30.21 o 
   5   2  -4      368.83      340.54     11.83 o 
   6   2  -4      436.84      426.54     36.99 o 
   7   2  -4      438.50      421.54     23.87 o 
   8   2  -4      875.47      870.64     39.05 o 
   1   3  -4      147.08      163.10      8.32 o 
   2   3  -4      131.41      110.22      6.82 o 
   3   3  -4       51.10       39.74      7.17 o 
   4   3  -4        4.98        6.13      2.80 o 
   5   3  -4       20.10       16.76      3.21 o 
   6   3  -4      143.94      134.30     20.50 o 
   7   3  -4      426.86      408.09     24.08 o 
   8   3  -4      219.92      194.39     17.14 o 
   0   4  -4     1544.73     1483.98     60.96 o 
   1   4  -4       45.65       43.64      6.58 o 
   2   4  -4      215.87      193.97     14.47 o 
   3   4  -4      134.31      132.07      7.30 o 
   4   4  -4      453.80      452.82     13.63 o 
   5   4  -4      200.49      226.77     13.40 o 
   6   4  -4      148.77      145.30     17.90 o 
   7   4  -4      825.98      774.30     28.72 o 
   8   4  -4      256.47      308.94     21.04 o 
   9   4  -4      257.35      253.40     19.31 o 
   1   5  -4      490.00      525.62     21.23 o 
   2   5  -4      210.68      212.28     12.93 o 
   3   5  -4       34.80       39.36      6.64 o 
   4   5  -4       40.28       40.33      6.83 o 
   5   5  -4      388.78      367.49     26.47 o 
   6   5  -4      260.31      256.17     14.86 o 
   7   5  -4      136.14      143.75     11.83 o 
   8   5  -4      256.88      223.21     14.96 o 
   9   5  -4       79.86       91.99     13.23 o 
   0   6  -4     1139.75     1096.28     48.60 o 
   1   6  -4      578.53      576.02     32.33 o 
   2   6  -4       63.52       69.12      8.43 o 
   3   6  -4      186.29      185.46     15.30 o 
   4   6  -4      215.79      206.86     13.70 o 
   5   6  -4      203.88      177.65     12.91 o 
   6   6  -4        5.91        4.71      3.86 o 
   7   6  -4       85.49      103.04     19.42 o 
   8   6  -4      206.91      206.78     14.59 o 
   9   6  -4       63.78       52.72     11.06 o 
  10   6  -4        5.23        2.39      6.07 o 
   1   7  -4      296.08      322.09     16.41 o 
   2   7  -4      399.62      372.78     18.39 o 
   3   7  -4      310.94      307.06     16.49 o 
   4   7  -4      160.04      173.35     12.69 o 
   5   7  -4       69.74       52.61     10.20 o 
   6   7  -4      397.13      391.61     19.37 o 
   7   7  -4      154.62      168.70     13.28 o 
   8   7  -4       17.99       16.03      5.58 o 
   9   7  -4      116.59      120.14     11.88 o 
  10   7  -4      207.04      207.41     19.96 o 
   0   8  -4       85.28       72.46     12.58 o 
   1   8  -4       64.86       65.48      9.22 o 
   2   8  -4     1082.24     1115.19     36.80 o 
   3   8  -4       32.33       37.34      7.06 o 
   4   8  -4     2139.85     2091.89     84.18 o 
   5   8  -4       92.15       88.94     10.07 o 
   6   8  -4      305.81      318.32     18.18 o 
   7   8  -4      138.60      158.99     26.03 o 
   8   8  -4       45.80       27.12      8.68 o 
   9   8  -4       34.34       25.26      7.04 o 
  10   8  -4       64.05       61.62     12.58 o 
  11   8  -4       10.66        6.94      7.59 o 
   1   9  -4      137.33      155.77      9.86 o 
   2   9  -4      998.99      917.27     33.36 o 
   3   9  -4      428.87      436.38     20.85 o 
   4   9  -4      144.69      129.47     11.70 o 
   5   9  -4       49.01       53.13      8.86 o 
   6   9  -4      713.18      612.20     38.29 o 
   7   9  -4       96.59       90.66     23.65 o 
   8   9  -4      132.90      142.82     13.16 o 
   9   9  -4       85.69       89.31     11.26 o 
  10   9  -4      201.96      176.82     19.96 o 
  11   9  -4       19.08       16.05      8.68 o 
   0  10  -4     2484.11     2508.87    164.99 o 
   1  10  -4      148.76      153.80     18.77 o 
   2  10  -4      217.63      238.62     15.95 o 
   3  10  -4       28.92       33.77      7.21 o 
   4  10  -4      385.04      386.67     21.80 o 
   5  10  -4      165.08      157.16     14.43 o 
   6  10  -4      358.90      304.59     27.34 o 
   7  10  -4      219.44      228.58     16.40 o 
   8  10  -4      314.54      289.85     18.41 o 
   9  10  -4       12.89       20.83      6.73 o 
  10  10  -4        3.99        5.43      5.84 o 
  11  10  -4       40.25       32.11     11.28 o 
   1  11  -4      287.11      312.42     24.60 o 
   2  11  -4       65.66       69.00     11.39 o 
   3  11  -4      120.00      102.72     11.39 o 
   4  11  -4       21.25       22.22      9.65 o 
   5  11  -4      101.28      106.14     12.02 o 
   6  11  -4      273.34      268.37     18.24 o 
   7  11  -4      250.54      185.81     18.33 o 
   8  11  -4        7.21       13.95      8.14 o 
   9  11  -4       24.77       27.51      7.69 o 
  10  11  -4      172.50      167.13     15.60 o 
  11  11  -4       20.67       15.40      9.55 o 
  12  11  -4        6.59        4.77      8.68 o 
   0  12  -4     1074.64      981.72     51.20 o 
   1  12  -4      239.46      230.31     16.48 o 
   2  12  -4       98.92       75.93     10.44 o 
   3  12  -4       36.14       17.48     10.74 o 
   4  12  -4      174.17      185.03     15.11 o 
   5  12  -4       17.76       17.35      7.05 o 
   6  12  -4       46.53       34.11     11.50 o 
   7  12  -4      171.29      154.28     23.97 o 
   8  12  -4      315.97      310.63     20.20 o 
   9  12  -4       16.46       17.46      7.06 o 
  10  12  -4       12.51       11.98      7.05 o 
  11  12  -4        6.66        7.81      8.90 o 
   1  13  -4      303.96      294.17     18.86 o 
   2  13  -4      133.54      134.01     13.27 o 
   3  13  -4       34.94       34.31      9.55 o 
   4  13  -4       68.05       51.27      9.42 o 
   5  13  -4      412.29      365.51     21.73 o 
   6  13  -4      203.48      192.90     16.21 o 
   7  13  -4       71.43       80.74     11.78 o 
   8  13  -4       76.01       67.93     12.91 o 
   9  13  -4       18.13       14.56      6.88 o 
  10  13  -4        0.22        2.11      6.02 o 
  11  13  -4       43.41       47.96     10.89 o 
   0  14  -4      438.12      423.06     32.33 o 
   1  14  -4       55.24       39.29     16.49 o 
   2  14  -4       62.46       47.50      8.93 o 
   3  14  -4       41.20       45.06      9.17 o 
   4  14  -4       85.06       79.25     16.71 o 
   5  14  -4       42.06       53.64     14.54 o 
   6  14  -4       67.23       60.73     10.97 o 
   7  14  -4       96.22       97.85     19.63 o 
   8  14  -4       19.81       21.71      7.90 o 
   9  14  -4      115.46      136.19     29.29 o 
  10  14  -4        3.55        5.19      6.45 o 
  11  14  -4       79.18       67.26     19.09 o 
   1  15  -4       42.81       30.90      8.28 o 
   2  15  -4      113.29      133.42     13.99 o 
   3  15  -4        7.13        1.36      4.97 o 
   4  15  -4      264.01      244.58     18.43 o 
   5  15  -4       43.04       30.35      8.64 o 
   6  15  -4       67.98       63.51     11.52 o 
   7  15  -4      179.44      144.81     15.56 o 
   8  15  -4       35.56       45.32     10.25 o 
   9  15  -4       41.89       43.61     10.32 o 
  10  15  -4      114.36      142.87     15.94 o 
   0  16  -4      377.17      340.62     31.02 o 
   1  16  -4       28.68       28.93      8.13 o 
   2  16  -4       45.15       48.90     14.21 o 
   3  16  -4       45.18       54.14     10.42 o 
   4  16  -4       42.26       32.91     10.63 o 
   5  16  -4       52.07       26.92      8.13 o 
   6  16  -4       34.30       34.35      9.50 o 
   7  16  -4      129.96      115.38     23.97 o 
   8  16  -4      330.69      346.53     23.71 o 
   9  16  -4        4.36        5.52      9.44 o 
  10  16  -4       56.60       60.20     12.12 o 
   1  17  -4       21.13       24.88      7.94 o 
   2  17  -4      144.24      109.75     21.04 o 
   3  17  -4      231.84      220.86     26.47 o 
   4  17  -4       35.87       19.14     11.39 o 
   5  17  -4      144.90      148.71     16.11 o 
   6  17  -4        2.42        9.24      6.50 o 
   7  17  -4      174.95      152.28     17.03 o 
   8  17  -4       81.77       81.84     13.43 o 
   9  17  -4       30.47       12.20      8.79 o 
   0  18  -4        3.47       -2.17      8.03 o 
   1  18  -4       14.98        6.51      6.72 o 
   2  18  -4        9.32        8.69      6.27 o 
   3  18  -4        7.16       12.75      7.19 o 
   4  18  -4      236.87      207.63     18.70 o 
   5  18  -4       59.96       68.93     12.41 o 
   6  18  -4       26.75       14.28     15.84 o 
   7  18  -4       16.14       15.96      8.33 o 
   8  18  -4       76.33       50.37     12.02 o 
   1  19  -4      215.02      179.15     48.60 o 
   2  19  -4      142.96      141.47     16.17 o 
   3  19  -4        0.05        1.28      6.40 o 
   4  19  -4       36.01       11.20      7.30 o 
   5  19  -4        1.77       -4.29      6.18 o 
   6  19  -4      152.30      180.54     18.56 o 
   7  19  -4       34.81       38.39     10.93 o 
   0  20  -4       76.96       60.96     17.14 o 
   1  20  -4       80.91       72.66     13.25 o 
   2  20  -4        1.45        0.59      6.13 o 
   3  20  -4       92.38      115.42     22.35 o 
   4  20  -4       73.33       54.54     11.76 o 
   5  20  -4        5.09        4.03      7.34 o 
   6  20  -4       10.12       16.20      8.34 o 
   7  20  -4       20.50       13.02     11.93 o 
   1  21  -4       46.38       37.98     10.51 o 
   2  21  -4       57.94       66.23     18.88 o 
   3  21  -4       50.42       54.57     12.26 o 
   4  21  -4       26.72       32.34      9.98 o 
   5  21  -4        7.20       10.32      8.11 o 
   0  22  -4      172.66      204.81     29.07 o 
   1  22  -4        4.55       10.32      8.36 o 
   2  22  -4       15.10       20.59      9.50 o 
   3  22  -4       12.70       -0.68     11.50 o 
   4  22  -4        6.38        6.33      7.38 o 
   1  23  -4        5.20       -1.83      7.29 o 
   2   0  -3     1184.64     1246.67     32.55 o 
   4   0  -3      676.28      753.14     22.70 o 
   6   0  -3      704.27      686.23     27.99 o 
   8   0  -3      571.46      567.77     24.95 o 
   0   1  -3     1986.94     1936.43     47.16 o 
   1   1  -3      618.26      610.27     13.77 o 
   2   1  -3      122.27      135.42      5.98 o 
   3   1  -3       27.48       40.22      3.41 o 
   4   1  -3      613.37      589.42     18.17 o 
   5   1  -3      326.72      332.94     10.63 o 
   6   1  -3        2.60        3.21      2.07 o 
   7   1  -3      248.50      247.31     10.19 o 
   8   1  -3      563.09      525.90     25.17 o 
   9   1  -3       16.05       18.88      5.42 o 
   1   2  -3       41.24       44.65      3.52 o 
   2   2  -3      446.63      418.01     10.65 o 
   3   2  -3       15.61       10.57      2.39 o 
   4   2  -3       60.45       56.64      5.31 o 
   5   2  -3      297.54      321.07     10.09 o 
   6   2  -3      710.66      678.64     16.97 o 
   7   2  -3      104.22      105.49      6.36 o 
   8   2  -3       77.10       85.70      9.33 o 
   9   2  -3      107.82      111.08     10.85 o 
   0   3  -3     4652.69     4860.85    106.37 o 
   1   3  -3     1469.10     1562.24     41.11 o 
   2   3  -3     2335.50     2344.84     45.53 o 
   3   3  -3      984.56     1098.12     24.19 o 
   4   3  -3     1488.13     1474.52     34.53 o 
   5   3  -3      704.17      757.96     32.18 o 
   6   3  -3       46.43       50.84      3.93 o 
   7   3  -3        5.01        4.56      3.69 o 
   8   3  -3      696.24      694.48     31.02 o 
   9   3  -3      541.86      556.93     27.55 o 
  10   3  -3      127.58      134.95     13.02 o 
   1   4  -3     1428.41     1433.82     38.64 o 
   2   4  -3     1666.63     1526.42     40.30 o 
   3   4  -3      963.29      907.31     20.52 o 
   4   4  -3      144.20      149.56      6.09 o 
   5   4  -3     1222.25     1291.70     26.98 o 
   6   4  -3      778.86      791.63     25.33 o 
   7   4  -3      121.59      123.37     14.97 o 
   8   4  -3      114.66      111.08     11.72 o 
   9   4  -3      595.91      581.44     28.86 o 
  10   4  -3      287.78      310.90     20.18 o 
   1   5  -3       28.13       27.27      9.98 o 
   2   5  -3      757.01      781.80     31.32 o 
   3   5  -3      269.85      267.90     10.89 o 
   4   5  -3     1210.25     1149.30     28.29 o 
   5   5  -3      121.31      149.77     10.10 o 
   6   5  -3      159.58      142.01     10.16 o 
   7   5  -3      361.58      336.60     26.58 o 
   8   5  -3     1523.16     1487.01     57.71 o 
   9   5  -3      175.62      180.72     15.40 o 
  10   5  -3       64.02       55.97      9.55 o 
  11   5  -3        1.66        8.46      5.64 o 
   1   6  -3       86.18       80.18      7.95 o 
   2   6  -3     1297.20     1263.42     29.20 o 
   3   6  -3      252.94      252.73     10.82 o 
   4   6  -3        5.60       14.76      4.20 o 
   5   6  -3      298.32      295.78     15.62 o 
   6   6  -3      963.09      959.15     53.05 o 
   7   6  -3       32.42       21.26      5.32 o 
   8   6  -3        3.42        9.56      6.62 o 
   9   6  -3      629.72      624.62     31.89 o 
  10   6  -3      591.80      599.88     31.68 o 
  11   6  -3       19.91       18.01      6.94 o 
   0   7  -3      398.81      392.69     27.23 o 
   1   7  -3       92.66      115.87      7.64 o 
   2   7  -3      150.49      172.13      8.92 o 
   3   7  -3      498.79      466.93     17.12 o 
   4   7  -3      789.26      715.73     25.33 o 
   5   7  -3      148.82      132.29     10.96 o 
   6   7  -3      388.20      422.40     18.32 o 
   7   7  -3      416.61      405.45     40.68 o 
   8   7  -3      169.72      163.58     12.04 o 
   9   7  -3      419.77      421.33     25.17 o 
  10   7  -3       23.05       29.72      8.68 o 
  11   7  -3       57.47       67.91     11.50 o 
  12   7  -3       95.50       93.51     13.67 o 
   1   8  -3      413.28      427.18     13.64 o 
   2   8  -3       61.71       62.01      4.58 o 
   3   8  -3      271.01      289.25     11.96 o 
   4   8  -3      125.09      100.47     11.61 o 
   5   8  -3        7.54        9.21      3.91 o 
   6   8  -3     1381.38     1302.77     40.46 o 
   7   8  -3      178.99      163.23     12.30 o 
   8   8  -3      502.89      518.84     21.90 o 
   9   8  -3       58.96       61.53      8.49 o 
  10   8  -3      143.05      106.96     13.89 o 
  11   8  -3        9.19        4.77      5.86 o 
  12   8  -3       73.59       95.89     14.10 o 
   0   9  -3      543.37      561.48     27.77 o 
   1   9  -3      210.89      210.31      8.37 o 
   2   9  -3       37.22       36.89      3.88 o 
   3   9  -3       86.18       90.97      9.28 o 
   4   9  -3      858.21      883.74     30.15 o 
   5   9  -3      627.89      617.10     24.20 o 
   6   9  -3      660.58      632.93     25.20 o 
   7   9  -3      297.89      275.02     38.94 o 
   8   9  -3      124.23      131.35     11.72 o 
   9   9  -3      515.88      546.48     43.50 o 
  10   9  -3       18.36       18.22      7.59 o 
  11   9  -3      284.88      320.88     23.87 o 
  12   9  -3      191.32      218.91     20.83 o 
   1  10  -3      464.43      511.48     17.00 o 
   2  10  -3      224.61      229.33     10.77 o 
   3  10  -3      490.52      493.50     19.42 o 
   4  10  -3      216.21      166.52     12.47 o 
   5  10  -3       53.06       55.54      8.09 o 
   6  10  -3       88.85       74.12      9.07 o 
   7  10  -3       43.40       49.30      7.97 o 
   8  10  -3       30.86       36.95      7.21 o 
   9  10  -3       34.87       42.44      8.01 o 
  10  10  -3      146.72      176.19     21.04 o 
  11  10  -3       43.24       23.65      9.33 o 
  12  10  -3      134.35      141.89     17.79 o 
  13  10  -3        2.69        1.95      7.16 o 
   0  11  -3       50.62       44.60      8.46 o 
   1  11  -3      115.20      119.53      6.70 o 
   2  11  -3      635.31      601.33     55.76 o 
   3  11  -3       66.18       56.50      5.42 o 
   4  11  -3      693.32      670.61     26.91 o 
   5  11  -3      386.26      406.79     19.70 o 
   6  11  -3      384.79      365.54     18.92 o 
   7  11  -3       17.39       19.33      5.98 o 
   8  11  -3      178.84      176.36     13.78 o 
   9  11  -3      115.31      124.93     12.23 o 
  10  11  -3       54.98       63.85     11.61 o 
  11  11  -3       15.76       25.17      9.55 o 
  12  11  -3      123.36      107.39     16.27 o 
  13  11  -3        5.41        3.47      8.24 o 
   1  12  -3      707.97      735.33     20.75 o 
   2  12  -3      621.54      581.77     20.89 o 
   3  12  -3      932.83      988.59     52.72 o 
   4  12  -3      134.39      150.02     12.62 o 
   5  12  -3      994.04     1007.93     35.02 o 
   6  12  -3      496.06      546.59     24.01 o 
   7  12  -3      440.26      408.32     20.69 o 
   8  12  -3       19.99       10.03      5.46 o 
   9  12  -3       74.20       63.49      9.79 o 
  10  12  -3       81.54       73.91     10.42 o 
  11  12  -3       48.25       35.58     11.06 o 
  12  12  -3       39.42       58.58     13.45 o 
   0  13  -3      700.86      683.23     26.47 o 
   1  13  -3      141.47      129.83      8.79 o 
   2  13  -3      372.72      355.50     13.95 o 
   3  13  -3      149.46      154.48     12.88 o 
   4  13  -3     1409.79     1328.01     47.30 o 
   5  13  -3      830.22      810.76     45.34 o 
   6  13  -3       67.42       57.50     11.61 o 
   7  13  -3       75.46       66.54     12.47 o 
   8  13  -3      111.04      110.75     12.69 o 
   9  13  -3       45.53       46.07     11.93 o 
  10  13  -3       19.37       13.10      5.99 o 
  11  13  -3        3.80        6.51      7.38 o 
  12  13  -3       27.62       26.69     10.41 o 
   1  14  -3      543.46      526.47     27.12 o 
   2  14  -3      671.34      619.40     26.46 o 
   3  14  -3       91.93      103.38     11.35 o 
   4  14  -3       76.03       63.06     12.26 o 
   5  14  -3      116.64      133.88     17.79 o 
   6  14  -3      573.57      566.70     50.01 o 
   7  14  -3       96.92       88.16     11.30 o 
   8  14  -3        5.99        5.93      5.52 o 
   9  14  -3        9.44       10.30      5.66 o 
  10  14  -3       65.73       58.64     10.42 o 
  11  14  -3        8.71       10.20      8.03 o 
  12  14  -3        9.01       -7.16      7.16 o 
   0  15  -3      441.74      455.61     31.24 o 
   1  15  -3      435.19      433.63     21.59 o 
   2  15  -3      243.11      212.75     15.84 o 
   3  15  -3      104.19      100.76     11.72 o 
   4  15  -3       62.76       80.48     13.23 o 
   5  15  -3      112.84      110.29     12.20 o 
   6  15  -3      203.17      238.16     23.76 o 
   7  15  -3      140.55      122.19     13.28 o 
   8  15  -3      478.62      484.25     24.41 o 
   9  15  -3        7.14        8.62      5.70 o 
  10  15  -3        6.04        8.21      7.70 o 
  11  15  -3        4.03        0.22      7.38 o 
   1  16  -3      159.23      156.86     20.18 o 
   2  16  -3      726.38      740.36     41.11 o 
   3  16  -3       67.49       45.33      8.81 o 
   4  16  -3        3.73       -1.84      4.20 o 
   5  16  -3        7.90       18.32      6.67 o 
   6  16  -3       92.42       99.77     12.31 o 
   7  16  -3       95.99       77.83     11.58 o 
   8  16  -3       89.14       62.52     11.21 o 
   9  16  -3       30.57       25.32     11.06 o 
  10  16  -3       40.05       41.44     13.23 o 
  11  16  -3       11.90       -1.30      8.24 o 
   0  17  -3       80.78       96.11     16.92 o 
   1  17  -3       42.72       37.81      8.40 o 
   2  17  -3       88.09       92.63     11.96 o 
   3  17  -3      135.60      132.04     13.80 o 
   4  17  -3      229.66      197.97     16.56 o 
   5  17  -3       16.39       14.97      7.70 o 
   6  17  -3      131.19      111.52     18.44 o 
   7  17  -3       10.24       -1.92      4.80 o 
   8  17  -3       13.03       19.85      7.67 o 
   9  17  -3       54.23       66.76     12.80 o 
  10  17  -3        6.60        4.77      8.46 o 
   1  18  -3       63.48       63.03     20.94 o 
   2  18  -3       55.31       55.85     10.28 o 
   3  18  -3        2.93        0.29      5.06 o 
   4  18  -3       18.23        6.44      5.62 o 
   5  18  -3        3.50       -1.89      5.00 o 
   6  18  -3       59.37       82.96     12.27 o 
   7  18  -3       14.93       13.15      7.92 o 
   8  18  -3       35.96       42.95     10.11 o 
   9  18  -3       18.54       10.41      9.33 o 
  10  18  -3        0.03       -1.74      8.68 o 
   0  19  -3      117.68      144.49     21.70 o 
   1  19  -3        4.56        0.55      5.21 o 
   2  19  -3      101.67       88.57     12.72 o 
   3  19  -3       94.29       81.45     20.07 o 
   4  19  -3       53.21       38.56      9.57 o 
   5  19  -3       19.06       12.67      6.67 o 
   6  19  -3        4.22        0.79      5.68 o 
   7  19  -3       12.05       12.95      6.86 o 
   8  19  -3       37.04       51.15     11.61 o 
   9  19  -3       61.40       64.87     16.71 o 
   1  20  -3       15.08       16.60      7.06 o 
   2  20  -3       55.23       59.06     11.12 o 
   3  20  -3       43.51       51.66     10.81 o 
   4  20  -3       17.27       17.14      7.71 o 
   5  20  -3       26.24       20.94      7.98 o 
   6  20  -3       13.75       20.67      8.31 o 
   7  20  -3      108.98      140.15     23.00 o 
   8  20  -3       19.33       14.75     10.85 o 
   0  21  -3        7.97       27.12     11.93 o 
   1  21  -3        8.06        2.50      5.93 o 
   2  21  -3       55.91       56.53     11.35 o 
   3  21  -3       16.92       26.10      9.19 o 
   4  21  -3       39.85       29.50      9.13 o 
   5  21  -3       32.01       30.38      9.54 o 
   6  21  -3       30.71       29.74      9.65 o 
   7  21  -3       27.80       61.15     12.41 o 
   1  22  -3       19.42        9.58      7.28 o 
   2  22  -3       95.84       96.30     14.41 o 
   3  22  -3        7.97        8.24      6.99 o 
   4  22  -3       10.61       13.70      7.98 o 
   5  22  -3       27.66       24.08      9.28 o 
   6  22  -3       70.71       77.05     41.87 o 
   0  23  -3       16.79        8.24     10.63 o 
   1  23  -3       46.29       36.21     23.00 o 
   2  23  -3       31.21       30.60     17.03 o 
   3  23  -3       59.96       69.64     13.65 o 
   4  23  -3       58.96       71.88     33.30 o 
   5  23  -3        4.01       10.03      7.66 o 
   1  24  -3      105.50       78.96     14.18 o 
   2  24  -3       15.91        7.62      8.13 o 
   3  24  -3        4.68        9.32      8.35 o 
   0   0  -2     5418.21     5437.13    161.85 o 
   2   0  -2     4894.03     4705.16     99.93 o 
   4   0  -2     5660.06     5738.48    163.15 o 
   6   0  -2      515.92      529.81     20.83 o 
   8   0  -2      699.76      738.08     19.53 o 
  10   0  -2     1130.47     1153.77     41.44 o 
   1   1  -2     4784.29     4795.06     71.32 o 
   2   1  -2     4400.55     4233.44     64.14 o 
   3   1  -2      812.77      825.15     17.62 o 
   4   1  -2      105.19      122.88      9.59 o 
   5   1  -2      758.68      771.98     19.08 o 
   6   1  -2      521.15      499.23     10.83 o 
   7   1  -2      574.60      577.44     16.07 o 
   8   1  -2       13.68       12.99      2.85 o 
   9   1  -2      369.41      368.31     12.26 o 
  10   1  -2     1016.91      958.94     36.67 o 
   0   2  -2     2552.39     2454.08     54.68 o 
   1   2  -2      130.90      144.61      4.79 o 
   2   2  -2      413.20      408.28     12.17 o 
   3   2  -2      498.29      508.90     13.53 o 
   4   2  -2      127.49      119.57      4.33 o 
   5   2  -2      549.89      616.18     13.91 o 
   6   2  -2      504.78      515.45     10.36 o 
   7   2  -2       79.60       94.18      5.05 o 
   8   2  -2     1966.12     1869.71     31.00 o 
   9   2  -2       92.01       99.18      5.84 o 
  10   2  -2       51.59       50.77      7.38 o 
  11   2  -2      426.22      393.12     21.04 o 
   1   3  -2       74.31       83.91      9.52 o 
   2   3  -2     1776.83     1628.29     27.50 o 
   3   3  -2      432.64      405.28      9.21 o 
   4   3  -2      513.17      546.03     12.71 o 
   5   3  -2      462.24      486.58     10.55 o 
   6   3  -2      232.97      233.55      6.32 o 
   7   3  -2        3.56        3.02      1.74 o 
   8   3  -2      117.83      120.40      4.12 o 
   9   3  -2      387.37      349.52     19.09 o 
  10   3  -2     1498.01     1559.91     54.89 o 
  11   3  -2        4.78       13.23      5.42 o 
   0   4  -2     2312.65     2257.10     54.36 o 
   1   4  -2     1546.35     1609.23     40.71 o 
   2   4  -2      259.02      241.57      8.68 o 
   3   4  -2      117.93      157.44      7.00 o 
   4   4  -2      296.56      355.55     16.58 o 
   5   4  -2      457.32      499.20     16.67 o 
   6   4  -2        5.61        4.68      1.25 o 
   7   4  -2      970.75      939.54     45.45 o 
   8   4  -2      464.19      473.87     14.97 o 
   9   4  -2       81.62       88.30      9.33 o 
  10   4  -2      423.21      419.38     22.13 o 
  11   4  -2       27.56       31.68      7.16 o 
  12   4  -2      118.76      149.48     13.67 o 
   1   5  -2      998.01     1098.25     21.03 o 
   2   5  -2     1124.17     1136.95     21.43 o 
   3   5  -2       84.71       87.88      5.51 o 
   4   5  -2      940.24      998.19     23.67 o 
   5   5  -2      625.19      720.95     18.79 o 
   6   5  -2     1647.38     1676.80     33.32 o 
   7   5  -2      135.65      140.07      8.96 o 
   8   5  -2     1036.77     1034.88     41.44 o 
   9   5  -2       25.14       20.39      5.86 o 
  10   5  -2      331.71      313.48     11.93 o 
  11   5  -2        7.61        5.42      4.56 o 
  12   5  -2       99.05       98.06     11.93 o 
   0   6  -2      553.09      554.31     18.08 o 
   1   6  -2     2929.79     3045.93     58.25 o 
   2   6  -2      100.89      100.64      4.54 o 
   3   6  -2      841.36      914.78     27.64 o 
   4   6  -2     1295.91     1329.85     30.30 o 
   5   6  -2      273.76      271.85     10.57 o 
   6   6  -2      562.04      558.66     13.97 o 
   7   6  -2      139.64      153.18     15.40 o 
   8   6  -2      246.51      232.14     15.84 o 
   9   6  -2      247.78      240.93      8.46 o 
  10   6  -2       56.98       52.60      3.90 o 
  11   6  -2       76.45       47.08      9.11 o 
  12   6  -2      395.39      397.25     24.30 o 
  13   6  -2       42.01       36.01      9.11 o 
   1   7  -2     2237.11     2306.02     47.88 o 
   2   7  -2     2209.55     2306.87     44.69 o 
   3   7  -2     4297.46     4471.28     71.15 o 
   4   7  -2     1200.22     1265.43     28.66 o 
   5   7  -2      666.84      611.83     15.53 o 
   6   7  -2      482.54      475.83     12.66 o 
   7   7  -2      108.01       96.84      4.11 o 
   8   7  -2       88.75       88.77      5.94 o 
   9   7  -2      447.69      442.41     27.12 o 
  10   7  -2      497.87      488.96     31.89 o 
  11   7  -2       53.28       52.59      3.93 o 
  12   7  -2        9.72        5.21      6.07 o 
  13   7  -2       64.72       67.69     11.72 o 
   0   8  -2     6714.15     6698.51    210.88 o 
   1   8  -2      604.61      609.35     13.75 o 
   2   8  -2      175.65      163.62      7.31 o 
   3   8  -2     1276.51     1329.92     25.18 o 
   4   8  -2     1327.81     1318.23     24.69 o 
   5   8  -2      302.04      333.56     10.64 o 
   6   8  -2      495.42      443.86     14.87 o 
   7   8  -2      395.61      389.02     10.80 o 
   8   8  -2      635.47      613.72     15.40 o 
   9   8  -2        7.26        5.80      3.80 o 
  10   8  -2       12.95       17.70      2.77 o 
  11   8  -2       12.03       15.04      4.45 o 
  12   8  -2       90.20       89.60     12.80 o 
  13   8  -2        4.59       12.15      7.38 o 
  14   8  -2        3.71        3.47      6.94 o 
   1   9  -2     2228.96     2269.29     41.07 o 
   2   9  -2     2458.44     2483.28     49.17 o 
   3   9  -2     3969.12     4059.94     66.91 o 
   4   9  -2      519.64      540.59     13.26 o 
   5   9  -2      523.75      485.25      8.56 o 
   6   9  -2      615.10      592.19     19.16 o 
   7   9  -2      202.67      208.61      7.41 o 
   8   9  -2      147.80      145.37      9.71 o 
   9   9  -2      176.79      180.81      7.27 o 
  10   9  -2      183.82      169.12      7.92 o 
  11   9  -2       49.04       60.34      9.87 o 
  12   9  -2       54.17       65.74     11.93 o 
  13   9  -2        0.09        6.94      6.94 o 
  14   9  -2       66.43       62.48     13.02 o 
   0  10  -2       22.37       28.02      7.38 o 
   1  10  -2      193.51      209.03      5.59 o 
   2  10  -2      481.45      468.98      9.64 o 
   3  10  -2      444.39      487.24      9.76 o 
   4  10  -2     4321.89     4381.48     61.40 o 
   5  10  -2      574.76      595.13     17.32 o 
   6  10  -2      414.45      389.34     11.41 o 
   7  10  -2      236.28      198.15      7.85 o 
   8  10  -2      280.40      261.95      9.15 o 
   9  10  -2       15.25       13.64      2.92 o 
  10  10  -2       50.07       52.31      8.90 o 
  11  10  -2       74.84       78.12      5.49 o 
  12  10  -2      263.42      265.34     22.56 o 
  13  10  -2       43.79       44.91     11.50 o 
  14  10  -2        0.99        2.39      7.16 o 
   1  11  -2       34.69       30.35      2.45 o 
   2  11  -2      687.59      743.15     25.02 o 
   3  11  -2      888.74      871.51     17.40 o 
   4  11  -2       21.76       26.45      1.70 o 
   5  11  -2       91.98      100.28      6.83 o 
   6  11  -2     1714.69     1676.34     36.19 o 
   7  11  -2      342.91      305.24     10.17 o 
   8  11  -2      144.62      145.07      6.83 o 
   9  11  -2       14.99       18.23      3.22 o 
  10  11  -2        7.10        1.44      2.23 o 
  11  11  -2      304.56      297.60     13.99 o 
  12  11  -2       57.99       31.02      9.76 o 
  13  11  -2       48.12       41.22     11.50 o 
   0  12  -2      102.10      102.63      6.29 o 
   1  12  -2       56.01       56.02      2.69 o 
   2  12  -2       65.63       63.82      3.44 o 
   3  12  -2      145.49      152.17      7.55 o 
   4  12  -2      755.68      739.40     16.57 o 
   5  12  -2       78.29       82.64      6.24 o 
   6  12  -2       84.22       88.66      9.11 o 
   7  12  -2      133.22      126.80     10.86 o 
   8  12  -2       45.37       58.77      4.55 o 
   9  12  -2       66.29       60.30      9.25 o 
  10  12  -2      101.54      106.02      6.18 o 
  11  12  -2      114.57      109.53      6.85 o 
  12  12  -2       58.07       48.82     11.72 o 
  13  12  -2       17.61       13.89      8.46 o 
   1  13  -2       92.93       95.67      5.73 o 
   2  13  -2      598.09      590.65     20.64 o 
   3  13  -2      106.05      110.47      6.26 o 
   4  13  -2      273.65      270.79     10.44 o 
   5  13  -2       40.03       38.14      4.92 o 
   6  13  -2       21.81       16.51      6.18 o 
   7  13  -2      169.68      181.31     13.06 o 
   8  13  -2       68.77       61.64      8.76 o 
   9  13  -2        6.81        7.38      2.64 o 
  10  13  -2      325.41      340.82     11.80 o 
  11  13  -2       90.69       92.21     15.19 o 
  12  13  -2      178.00      160.11     19.31 o 
  13  13  -2       31.15       23.87     10.85 o 
   0  14  -2      381.99      343.69     15.94 o 
   1  14  -2       12.84       13.20      4.15 o 
   2  14  -2      399.60      399.92     14.11 o 
   3  14  -2       15.09       13.04      2.23 o 
   4  14  -2       14.50       10.94      2.48 o 
   5  14  -2       87.34       78.46      9.32 o 
   6  14  -2        4.71       -3.52      3.52 o 
   7  14  -2      194.52      190.46     13.87 o 
   8  14  -2      149.15      161.84     13.22 o 
   9  14  -2       67.26       73.55      5.51 o 
  10  14  -2      195.88      202.73     10.52 o 
  11  14  -2       66.52       62.27     13.67 o 
  12  14  -2       31.28       25.38      9.76 o 
   1  15  -2      178.12      166.03      9.25 o 
   2  15  -2      109.08      116.73      7.66 o 
   3  15  -2      187.13      194.43      7.56 o 
   4  15  -2      216.27      213.93     24.19 o 
   5  15  -2      269.01      233.45     15.34 o 
   6  15  -2      288.40      277.41     37.97 o 
   7  15  -2       14.01        8.33      5.03 o 
   8  15  -2        3.52        6.73      5.03 o 
   9  15  -2       11.54        6.03      2.96 o 
  10  15  -2       26.26       22.92      9.76 o 
  11  15  -2       22.79       14.54      8.90 o 
  12  15  -2        9.40       12.15      8.46 o 
   0  16  -2      119.43      154.69     18.22 o 
   1  16  -2       78.06       87.01     10.03 o 
   2  16  -2       35.45       23.57      4.41 o 
   3  16  -2       26.96       30.80     15.95 o 
   4  16  -2      322.22      341.80     18.41 o 
   5  16  -2      181.73      149.73     13.45 o 
   6  16  -2      158.11      173.74     14.11 o 
   7  16  -2       28.79       26.48      7.19 o 
   8  16  -2       82.99       99.50     11.34 o 
   9  16  -2       45.35       53.59     12.80 o 
  10  16  -2       32.05       37.17     11.39 o 
  11  16  -2        7.08       24.73     10.20 o 
  12  16  -2      117.69       96.11     17.57 o 
   1  17  -2      170.48      163.86     13.80 o 
   2  17  -2      174.97      173.39     29.29 o 
   3  17  -2      668.68      662.67     27.38 o 
   4  17  -2       96.20       76.44     10.63 o 
   5  17  -2      175.20      185.45     29.29 o 
   6  17  -2      131.90      147.56     13.42 o 
   7  17  -2      301.41      309.60     27.34 o 
   8  17  -2        5.18        0.39      7.48 o 
   9  17  -2      118.38      106.74     17.36 o 
  10  17  -2       84.83       79.41     15.40 o 
  11  17  -2        0.63        1.95      6.94 o 
   0  18  -2      928.60      840.49     45.99 o 
   1  18  -2       80.40       74.05     10.31 o 
   2  18  -2       15.60       31.92      7.51 o 
   3  18  -2       20.64       11.53     11.93 o 
   4  18  -2      316.79      273.92     18.25 o 
   5  18  -2      142.82      139.28     13.48 o 
   6  18  -2      148.47      171.62     14.77 o 
   7  18  -2        2.00       -0.47      4.90 o 
   8  18  -2      241.94      206.11     23.43 o 
   9  18  -2       25.47       34.06     11.93 o 
  10  18  -2       14.46       12.15      8.68 o 
   1  19  -2       22.95       13.52      6.18 o 
   2  19  -2      154.80      148.69     14.24 o 
   3  19  -2      267.29      262.32     20.61 o 
   4  19  -2        5.01       16.29      6.82 o 
   5  19  -2       78.08       75.83     20.83 o 
   6  19  -2       92.03       87.90     11.96 o 
   7  19  -2       80.47       93.80     20.18 o 
   8  19  -2       22.10       31.89     11.93 o 
   9  19  -2        5.92        6.94      7.81 o 
  10  19  -2      184.21      199.38     24.52 o 
   0  20  -2       90.94       60.53     14.75 o 
   1  20  -2       56.52       49.48      9.73 o 
   2  20  -2       22.60       12.13      6.70 o 
   3  20  -2      258.04      282.31     19.33 o 
   4  20  -2      101.98      112.44     13.19 o 
   5  20  -2       66.36       52.45     23.43 o 
   6  20  -2       10.91        9.11      6.42 o 
   7  20  -2        9.30        5.64      8.03 o 
   8  20  -2      101.60      117.37     19.09 o 
   9  20  -2       24.75       18.66      9.98 o 
   1  21  -2       17.13       11.57      6.90 o 
   2  21  -2       62.98       61.88     13.02 o 
   3  21  -2       40.65       26.60      8.22 o 
   4  21  -2      103.69      138.42     20.83 o 
   5  21  -2       98.32       81.72     26.14 o 
   6  21  -2       72.56       72.68     17.14 o 
   7  21  -2        6.43        9.33      9.11 o 
   8  21  -2        0.02        6.29      8.90 o 
   0  22  -2       43.62       29.72     12.37 o 
   1  22  -2       31.20       42.40      9.89 o 
   2  22  -2       27.99       28.32     11.39 o 
   3  22  -2       26.41       19.96      7.67 o 
   4  22  -2      120.62      126.05     20.83 o 
   5  22  -2       32.79       23.11      8.80 o 
   6  22  -2       30.10       44.48     14.54 o 
   7  22  -2       25.40       22.56     13.02 o 
   1  23  -2       43.53       45.14     10.41 o 
   2  23  -2        5.59       -1.95      5.96 o 
   3  23  -2       71.90       67.01     12.23 o 
   4  23  -2       27.75       14.19     11.50 o 
   5  23  -2       12.43        2.39      9.76 o 
   6  23  -2        0.31       -0.87      8.46 o 
   0  24  -2        3.80       11.06     10.20 o 
   1  24  -2        8.94        9.00      7.44 o 
   2  24  -2        5.70        5.25      6.82 o 
   3  24  -2       10.51        5.16      6.86 o 
   4  24  -2        5.31        1.76     18.33 o 
   5  24  -2       30.40       40.57     15.19 o 
   1  25  -2        1.52        0.17      6.58 o 
   2  25  -2       11.45       11.50      7.97 o 
   3  25  -2       43.28       58.14     17.36 o 
   2   0  -1      493.61      497.72     13.22 o 
   4   0  -1      311.49      307.60      6.69 o 
   6   0  -1      317.97      288.28      6.23 o 
   8   0  -1     3053.59     2984.88     47.36 o 
  10   0  -1     1655.75     1633.05     32.22 o 
  12   0  -1      688.76      699.24     20.55 o 
  14   0  -1       41.80       37.75      6.51 o 
   0   1  -1     6490.25     6637.50    137.38 o 
   1   1  -1      623.50      611.42     10.77 o 
   2   1  -1      389.70      407.56      8.57 o 
   3   1  -1      659.24      622.45      8.10 o 
   4   1  -1      602.05      602.03      7.88 o 
   5   1  -1     1196.70     1258.80     14.59 o 
   6   1  -1      544.56      608.63      8.07 o 
   7   1  -1      855.24      842.95     11.06 o 
   8   1  -1     1347.36     1271.64     15.94 o 
   9   1  -1      365.69      355.75      6.56 o 
  10   1  -1      250.38      246.62      5.39 o 
  11   1  -1      138.27      154.98      5.71 o 
  12   1  -1       87.03       84.40      5.07 o 
  13   1  -1       18.54       33.73      8.68 o 
  14   1  -1       64.47       57.30      7.48 o 
  15   1  -1       47.28       44.14      4.98 o 
   1   2  -1     5321.21     5477.99     93.31 o 
   2   2  -1     5773.08     5650.50    153.34 o 
   3   2  -1     1387.78     1360.36     16.49 o 
   4   2  -1     1050.78     1089.42     13.48 o 
   5   2  -1     1297.91     1357.00     16.52 o 
   6   2  -1      742.54      680.70      9.47 o 
   7   2  -1      720.53      730.86     10.37 o 
   8   2  -1      279.90      282.62      5.48 o 
   9   2  -1      304.77      288.64      7.15 o 
  10   2  -1      781.04      757.71     13.23 o 
  11   2  -1       42.21       44.65      3.75 o 
  12   2  -1      104.62       98.09      6.64 o 
  13   2  -1       38.55       31.87      3.62 o 
  14   2  -1      109.04      109.07      7.04 o 
  15   2  -1        1.10       -0.24      2.68 o 
   0   3  -1    13292.58    12376.17   1065.69 o 
   1   3  -1     1146.10     1131.54     24.52 o 
   2   3  -1     3580.44     3511.15     46.85 o 
   3   3  -1     2563.02     2585.48     40.13 o 
   4   3  -1     1541.60     1538.13     19.18 o 
   5   3  -1      364.22      377.19      5.49 o 
   6   3  -1      298.14      256.65      5.78 o 
   7   3  -1       57.49       56.10      2.12 o 
   8   3  -1     1116.42     1092.94     14.77 o 
   9   3  -1       69.66       66.65      2.75 o 
  10   3  -1       64.72       58.53      3.21 o 
  11   3  -1       23.82       24.29      3.05 o 
  12   3  -1      720.76      688.89     16.95 o 
  13   3  -1      109.67      116.84      6.14 o 
  14   3  -1       74.24       73.68      5.97 o 
  15   3  -1       10.70        6.57      3.30 o 
   1   4  -1    17201.00    15977.79    427.39 o 
   2   4  -1    22953.24    20591.64    460.98 o 
   3   4  -1      825.35      756.27     17.00 o 
   4   4  -1      707.08      680.06     11.31 o 
   5   4  -1      806.60      839.62     11.40 o 
   6   4  -1     1737.64     1751.02     23.43 o 
   7   4  -1      583.07      581.13      8.78 o 
   8   4  -1      179.97      181.19      4.32 o 
   9   4  -1       68.25       54.08      2.51 o 
  10   4  -1     1358.35     1281.90     26.31 o 
  11   4  -1      482.79      446.24     12.37 o 
  12   4  -1       60.43       60.18      4.58 o 
  13   4  -1       98.84      104.01      5.86 o 
  14   4  -1      165.80      175.50      8.74 o 
  15   4  -1        3.35        5.52      3.14 o 
   0   5  -1     6860.37     6486.70    140.34 o 
   1   5  -1     3800.02     3929.74     48.91 o 
   2   5  -1    12451.39    12221.98    335.04 o 
   3   5  -1        3.47        4.49      0.86 o 
   4   5  -1     4874.42     4894.58     74.40 o 
   5   5  -1      342.89      379.88      6.06 o 
   6   5  -1      727.11      753.38     10.74 o 
   7   5  -1       95.73      102.52      3.08 o 
   8   5  -1      512.53      491.84      8.36 o 
   9   5  -1      212.91      202.48      5.46 o 
  10   5  -1      358.26      349.12     10.41 o 
  11   5  -1      139.16      131.53      6.26 o 
  12   5  -1      385.28      382.75     11.41 o 
  13   5  -1       44.08       32.27      5.35 o 
  14   5  -1       30.99       31.42      5.87 o 
  15   5  -1        3.54        1.08      4.01 o 
   1   6  -1      676.72      682.08     11.18 o 
   2   6  -1     4343.53     4388.94     59.62 o 
   3   6  -1      138.92      103.26      5.09 o 
   4   6  -1      153.86      174.72      5.57 o 
   5   6  -1     1335.71     1375.42     19.30 o 
   6   6  -1     1629.34     1711.28     22.89 o 
   7   6  -1      681.47      709.68     13.30 o 
   8   6  -1       59.12       58.79      2.68 o 
   9   6  -1       15.01       12.08      2.39 o 
  10   6  -1      309.01      295.83      9.53 o 
  11   6  -1      114.22      101.97      5.65 o 
  12   6  -1       46.18       48.61      5.12 o 
  13   6  -1       29.84       21.26      3.48 o 
  14   6  -1       83.00       89.82      5.76 o 
  15   6  -1        3.43        1.19      2.91 o 
   0   7  -1      262.57      290.24      7.58 o 
   1   7  -1     1612.46     1713.43     25.47 o 
   2   7  -1     1358.02     1418.39     24.63 o 
   3   7  -1      172.72      165.96      7.11 o 
   4   7  -1     5269.27     5510.58     84.19 o 
   5   7  -1      923.15      909.13     17.18 o 
   6   7  -1        5.31        6.30      1.34 o 
   7   7  -1       33.95       40.37      2.08 o 
   8   7  -1     1183.07     1147.44     20.99 o 
   9   7  -1      638.40      666.96     16.31 o 
  10   7  -1       29.30       27.21      3.27 o 
  11   7  -1      263.31      235.36     14.94 o 
  12   7  -1      284.83      284.77      9.87 o 
  13   7  -1       22.34       19.71      3.40 o 
  14   7  -1       46.74       39.02      4.27 o 
  15   7  -1       42.77       35.91      4.73 o 
   1   8  -1       95.33      101.97      2.94 o 
   2   8  -1       95.65       87.89      3.91 o 
   3   8  -1       87.23       77.04     11.67 o 
   4   8  -1       39.54       52.92      5.26 o 
   5   8  -1      370.20      399.00      9.70 o 
   6   8  -1      338.16      333.64      9.69 o 
   7   8  -1      148.36      154.84      4.56 o 
   8   8  -1      532.99      540.82     12.52 o 
   9   8  -1      346.24      321.92     10.36 o 
  10   8  -1      181.80      177.33      9.17 o 
  11   8  -1      232.75      236.28      8.92 o 
  12   8  -1       73.28       71.28      5.20 o 
  13   8  -1       11.89        9.84      2.83 o 
  14   8  -1      140.81      152.49     13.23 o 
  15   8  -1        1.23       -0.31      3.77 o 
   0   9  -1      178.47      150.51      6.58 o 
   1   9  -1      583.12      590.05     10.05 o 
   2   9  -1      864.36      976.98     18.42 o 
   3   9  -1      605.63      648.71     16.48 o 
   4   9  -1     1278.78     1276.18     28.25 o 
   5   9  -1      124.18      113.31      6.10 o 
   6   9  -1       42.83       39.51      4.04 o 
   7   9  -1      106.59      104.63      5.61 o 
   8   9  -1      269.33      286.86     10.53 o 
   9   9  -1      169.22      195.27      9.12 o 
  10   9  -1       57.27       44.62     10.31 o 
  11   9  -1      222.10      216.25      8.48 o 
  12   9  -1       81.37       90.27      5.63 o 
  13   9  -1       92.92      100.75     19.20 o 
  14   9  -1       51.23       56.39     10.85 o 
   1  10  -1      309.06      312.45      7.89 o 
   2  10  -1      729.73      814.81     14.32 o 
   3  10  -1       47.56       40.59      4.16 o 
   4  10  -1      822.39      857.61     21.50 o 
   5  10  -1       28.64       32.59      5.86 o 
   6  10  -1      645.38      642.36     16.31 o 
   7  10  -1       12.12        8.67      3.67 o 
   8  10  -1      307.60      294.64     14.07 o 
   9  10  -1       26.68       22.56      6.73 o 
  10  10  -1      143.55      122.80     13.67 o 
  11  10  -1      110.96      125.83     14.32 o 
  12  10  -1      187.11      174.47     24.41 o 
  13  10  -1       66.10       77.31      7.61 o 
  14  10  -1      359.32      406.55     16.88 o 
   0  11  -1     1996.46     2132.88     41.80 o 
   1  11  -1       52.85       45.81      2.43 o 
   2  11  -1      625.32      667.90     12.53 o 
   3  11  -1      192.35      190.04      8.38 o 
   4  11  -1     1009.61      959.83     29.05 o 
   5  11  -1       40.69       47.60      6.06 o 
   6  11  -1       12.52        9.75      6.73 o 
   7  11  -1      263.32      279.72     13.63 o 
   8  11  -1      330.77      329.18     15.18 o 
   9  11  -1       20.95       17.17      5.64 o 
  10  11  -1       75.12       61.40     10.41 o 
  11  11  -1        3.27        1.52      4.56 o 
  12  11  -1      177.36      177.28     10.95 o 
  13  11  -1       46.19       32.33     13.78 o 
  14  11  -1       41.03       43.76      9.87 o 
   1  12  -1      820.06      901.15     14.62 o 
   2  12  -1      704.01      741.21     12.68 o 
   3  12  -1      636.30      641.40     17.02 o 
   4  12  -1       58.93       45.69      6.08 o 
   5  12  -1      907.37      894.22     28.36 o 
   6  12  -1      539.98      495.36     25.49 o 
   7  12  -1      297.48      314.02     20.83 o 
   8  12  -1      212.86      225.15     12.79 o 
   9  12  -1       44.47       36.81     11.61 o 
  10  12  -1       95.84      111.73     13.45 o 
  11  12  -1      197.28      190.92     18.22 o 
  12  12  -1       83.34       83.38     13.34 o 
  13  12  -1       91.79       87.13     15.62 o 
  14  12  -1      125.60      153.39     18.88 o 
   0  13  -1     1182.69     1255.70     27.21 o 
   1  13  -1      395.04      412.23      8.54 o 
   2  13  -1      592.97      593.77     11.81 o 
   3  13  -1       34.98       33.63      3.76 o 
   4  13  -1      393.24      375.51     16.56 o 
   5  13  -1      200.91      211.64     17.90 o 
   6  13  -1      207.71      213.18     22.89 o 
   7  13  -1      334.17      342.10     26.90 o 
   8  13  -1      387.38      396.11     19.09 o 
   9  13  -1       39.85       52.29     10.20 o 
  10  13  -1       39.84       47.73     10.41 o 
  11  13  -1       21.02       13.02      7.38 o 
  12  13  -1      198.21      192.22     19.53 o 
  13  13  -1        7.53        5.08      5.75 o 
   1  14  -1      380.50      411.93     13.43 o 
   2  14  -1      680.05      679.37     26.11 o 
   3  14  -1      506.68      534.61     15.35 o 
   4  14  -1      226.30      223.05     17.44 o 
   5  14  -1      324.37      299.93     15.39 o 
   6  14  -1     1431.71     1455.24     41.79 o 
   7  14  -1      114.98      122.48     12.04 o 
   8  14  -1      104.56      118.15     11.06 o 
   9  14  -1       92.60      105.22     14.32 o 
  10  14  -1      213.73      234.96     20.83 o 
  11  14  -1       22.24       23.00      9.11 o 
  12  14  -1       18.43       30.59     10.63 o 
  13  14  -1       39.09       44.04     13.02 o 
   0  15  -1       33.72       38.84      9.11 o 
   1  15  -1       48.56       58.68      8.05 o 
   2  15  -1       47.51       49.15      4.87 o 
   3  15  -1      356.37      370.74     22.95 o 
   4  15  -1      787.55      841.71     21.65 o 
   5  15  -1      185.62      179.53     12.40 o 
   6  15  -1       55.93       52.86      7.87 o 
   7  15  -1       36.80       39.24      7.01 o 
   8  15  -1      258.57      281.39     22.13 o 
   9  15  -1      120.18      149.05     17.14 o 
  10  15  -1       63.82       44.48     11.72 o 
  11  15  -1        9.67       12.58      7.59 o 
  12  15  -1        7.86       11.72      8.46 o 
   1  16  -1       17.13       11.54     11.82 o 
   2  16  -1       17.78       17.91      7.27 o 
   3  16  -1       77.76       93.93      6.63 o 
   4  16  -1       43.67       43.47      7.21 o 
   5  16  -1      270.82      261.57     18.33 o 
   6  16  -1      267.06      270.32     15.39 o 
   7  16  -1        7.84        9.62      4.82 o 
   8  16  -1       49.83       44.48     11.06 o 
   9  16  -1       49.79       45.13     11.72 o 
  10  16  -1      159.69      198.30     21.26 o 
  11  16  -1       16.29       10.20      8.03 o 
  12  16  -1      117.96      105.22     17.14 o 
   0  17  -1      409.12      474.48     29.07 o 
   1  17  -1       17.50       18.32      5.29 o 
   2  17  -1      115.47      113.30     10.57 o 
   3  17  -1      184.02      187.03     13.32 o 
   4  17  -1      131.81      125.55     11.19 o 
   5  17  -1      353.37      346.48     25.28 o 
   6  17  -1        8.54        2.96      4.25 o 
   7  17  -1       12.31       12.15      7.81 o 
   8  17  -1       95.11       94.81     15.19 o 
   9  17  -1       70.76       57.28     13.45 o 
  10  17  -1       17.63       20.61      9.76 o 
  11  17  -1       88.91      110.65     17.57 o 
   1  18  -1      146.45      156.98     12.66 o 
   2  18  -1      194.19      184.57     14.97 o 
   3  18  -1       48.06       45.20      8.09 o 
   4  18  -1       61.30       59.10      8.90 o 
   5  18  -1       38.71       35.05      7.43 o 
   6  18  -1       12.88       10.39      5.32 o 
   7  18  -1       10.52        7.16      7.81 o 
   8  18  -1       47.93       47.95     12.58 o 
   9  18  -1       10.45       11.06      8.03 o 
  10  18  -1      115.70       68.77     14.75 o 
  11  18  -1       17.26       40.35     12.58 o 
   0  19  -1      251.77      264.69     23.65 o 
   1  19  -1        6.00        5.79      4.94 o 
   2  19  -1      191.53      164.74     23.11 o 
   3  19  -1       60.95       67.55      9.66 o 
   4  19  -1       23.20       24.06      6.51 o 
   5  19  -1      183.30      222.33     15.72 o 
   6  19  -1       18.13       34.71     10.85 o 
   7  19  -1       61.59       61.83     13.45 o 
   8  19  -1       52.75       46.21     12.80 o 
   9  19  -1       67.60       57.71     14.10 o 
  10  19  -1       47.29       62.70     14.97 o 
   1  20  -1      246.07      263.05     17.36 o 
   2  20  -1        6.68        4.99      7.27 o 
   3  20  -1       28.92       29.11      7.51 o 
   4  20  -1       21.60       15.19      6.08 o 
   5  20  -1       35.94       32.16     10.74 o 
   6  20  -1       47.69       53.15     13.23 o 
   7  20  -1      117.39      126.27     18.22 o 
   8  20  -1       30.29       21.91     10.20 o 
   9  20  -1       16.90       19.74      9.76 o 
  10  20  -1        7.56        1.52      7.81 o 
   0  21  -1       56.52       52.94     13.67 o 
   1  21  -1        2.52        3.02      4.98 o 
   2  21  -1       69.05       78.91     10.74 o 
   3  21  -1       26.04       35.37     14.21 o 
   4  21  -1      495.85      475.86     23.78 o 
   5  21  -1       29.84       17.36      8.90 o 
   6  21  -1       77.11       77.02     15.40 o 
   7  21  -1       28.19       19.96      9.33 o 
   8  21  -1       78.95       92.64     17.36 o 
   9  21  -1       13.01       23.00     11.06 o 
   1  22  -1      190.97      176.10     15.25 o 
   2  22  -1      122.01      122.53     13.02 o 
   3  22  -1      183.35      180.54     15.73 o 
   4  22  -1       33.63       23.87     10.41 o 
   5  22  -1      117.44      114.77     18.88 o 
   6  22  -1       65.14       54.89     14.10 o 
   7  22  -1       97.00       90.25     17.36 o 
   8  22  -1        0.88       -1.08      7.59 o 
   0  23  -1       92.32       86.35     17.79 o 
   1  23  -1       27.89       17.06      8.35 o 
   2  23  -1       62.14       77.11     19.63 o 
   3  23  -1       15.21       21.42      7.60 o 
   4  23  -1       42.57       11.50      8.90 o 
   5  23  -1        8.10        7.81      9.33 o 
   6  23  -1       74.73       51.42     14.97 o 
   7  23  -1       15.96        7.81      9.33 o 
   1  24  -1        0.19        6.82      6.58 o 
   2  24  -1      184.59      185.61     16.69 o 
   3  24  -1        0.17       -5.21      7.59 o 
   4  24  -1       11.53       12.58     10.41 o 
   5  24  -1       57.73       21.04     12.80 o 
   6  24  -1       71.65       80.71     18.44 o 
   0  25  -1       31.21       25.60     12.15 o 
   1  25  -1       13.26        6.46      7.32 o 
   2  25  -1       25.21       13.21      7.67 o 
   3  25  -1       41.33       51.85     15.84 o 
   4  25  -1       31.35       23.43     12.80 o 
   1  26  -1       25.73       20.91      9.05 o 
   2   0   0    15013.44    12711.70    348.76 o 
   4   0   0        1.48        2.68      0.99 o 
   6   0   0     3966.97     4016.83     62.70 o 
   8   0   0     4833.35     4889.69     76.82 o 
  10   0   0       19.91       20.04      3.80 o 
  12   0   0      115.89      105.91     17.03 o 
  14   0   0        1.02        3.04      4.56 o 
   1   1   0      469.13      464.46      5.75 o 
   2   1   0     3530.69     3405.81     42.04 o 
   3   1   0     7425.02     7152.26     81.30 o 
   4   1   0     1802.90     1762.72     21.69 o 
   5   1   0     1101.89     1027.10     13.85 o 
   6   1   0      228.87      216.32      4.69 o 
   7   1   0      140.41      153.45      4.04 o 
   8   1   0       47.44       45.92      2.44 o 
   9   1   0       55.36       47.37      2.63 o 
  10   1   0     1003.66      972.09     14.83 o 
  11   1   0        7.52        9.10      1.74 o 
  12   1   0        1.01       -0.37      1.61 o 
  13   1   0       53.36       40.64      4.11 o 
  14   1   0       29.76       36.89      5.60 o 
  15   1   0        9.80       10.89      6.51 o 
   0   2   0     2619.60     2633.19     76.80 o 
   1   2   0     5635.86     5324.18     64.66 o 
   2   2   0      122.70      101.30      2.34 o 
   3   2   0     3135.72     3245.12     40.68 o 
   4   2   0     5624.65     5335.67     66.09 o 
   5   2   0      521.96      563.07      9.16 o 
   6   2   0     2243.99     2302.47     30.69 o 
   7   2   0       58.44       55.30      2.67 o 
   8   2   0      408.49      395.49      8.07 o 
   9   2   0       25.81       25.53      2.60 o 
  10   2   0        9.60        6.96      1.59 o 
  11   2   0       70.17       68.51      3.34 o 
  12   2   0       19.26       15.55      2.49 o 
  13   2   0       16.33       19.11      4.29 o 
  14   2   0       17.20       14.80      4.44 o 
  15   2   0       19.40       16.04      4.75 o 
   1   3   0      794.82      794.16     10.54 o 
   2   3   0     4368.01     4293.74     49.05 o 
   3   3   0      794.96      832.06     10.82 o 
   4   3   0      546.10      550.79      8.10 o 
   5   3   0       22.39       36.52      1.77 o 
   6   3   0     3281.97     3370.27     43.59 o 
   7   3   0       10.60        7.27      1.19 o 
   8   3   0      207.77      226.01      5.33 o 
   9   3   0      967.52      944.42     15.49 o 
  10   3   0      413.28      408.26      8.49 o 
  11   3   0      123.38      110.88      4.52 o 
  12   3   0        3.60        3.63      1.82 o 
  13   3   0       94.82       96.67      6.41 o 
  14   3   0      129.14      148.17     10.33 o 
  15   3   0       36.16       44.32     13.67 o 
   0   4   0      183.71      198.08      8.68 o 
   1   4   0      738.79      743.75     11.03 o 
   2   4   0     7608.96     7860.49     95.38 o 
   3   4   0      340.83      371.41      6.74 o 
   4   4   0      593.45      598.62      8.69 o 
   5   4   0     1215.10     1202.58     16.01 o 
   6   4   0     2367.31     2611.41     32.19 o 
   7   4   0      272.13      304.60      6.16 o 
   8   4   0       51.75       44.30      2.48 o 
   9   4   0     1716.69     1760.98     25.35 o 
  10   4   0      429.54      416.98     10.98 o 
  11   4   0     1054.96     1051.14     17.18 o 
  12   4   0       16.89       15.80      2.78 o 
  13   4   0       56.48       71.11      5.74 o 
  14   4   0       11.95        9.89      3.28 o 
  15   4   0        9.53       11.24      3.75 o 
   1   5   0      330.43      292.91     15.34 o 
   2   5   0      552.26      487.12      8.27 o 
   3   5   0      558.56      587.32      9.13 o 
   4   5   0      232.19      245.60      4.69 o 
   5   5   0      168.75      204.40      4.65 o 
   6   5   0       34.64       40.23      2.09 o 
   7   5   0      194.12      207.51      4.91 o 
   8   5   0       15.04       18.22      1.83 o 
   9   5   0       27.69       24.64      2.27 o 
  10   5   0     1621.28     1625.22     24.07 o 
  11   5   0       66.58       65.77      3.98 o 
  12   5   0      134.88      140.37      6.51 o 
  13   5   0        3.91        3.90      2.71 o 
  14   5   0        1.81       -0.84      2.62 o 
  15   5   0       60.62       66.39      6.65 o 
   0   6   0      330.95      306.56     13.23 o 
   1   6   0      249.44      215.34      5.96 o 
   2   6   0     1350.94     1329.85     17.99 o 
   3   6   0     1837.47     1960.79     31.01 o 
   4   6   0      145.36      153.70      3.89 o 
   5   6   0      805.24      772.77     11.31 o 
   6   6   0      177.42      212.87      5.27 o 
   7   6   0      440.01      408.55      7.68 o 
   8   6   0      735.10      721.22     12.44 o 
   9   6   0       11.36       14.64      1.93 o 
  10   6   0      224.68      228.42      6.93 o 
  11   6   0        1.93        3.63      2.05 o 
  12   6   0      327.15      319.49     11.33 o 
  13   6   0      166.64      162.95      8.46 o 
  14   6   0      205.69      218.48     14.27 o 
  15   6   0        5.40       12.19      3.75 o 
   1   7   0      345.64      366.48     11.26 o 
   2   7   0      335.40      335.19      6.66 o 
   3   7   0      106.49      104.16      3.07 o 
   4   7   0      585.31      620.50     11.07 o 
   5   7   0      143.43      114.41      3.69 o 
   6   7   0      834.54      756.15     11.60 o 
   7   7   0     1062.78     1057.04     16.45 o 
   8   7   0       20.92       15.54      1.99 o 
   9   7   0       25.41       25.83      2.45 o 
  10   7   0      181.72      187.49      6.29 o 
  11   7   0      249.07      249.08      9.85 o 
  12   7   0       28.53       29.40      5.19 o 
  13   7   0       21.33       16.55      4.21 o 
  14   7   0      556.79      546.90     16.64 o 
  15   7   0       51.54       54.14      5.79 o 
   0   8   0       34.50       40.79      4.99 o 
   1   8   0     1163.46     1168.85     23.38 o 
   2   8   0      935.53      999.33     18.07 o 
   3   8   0      531.16      579.99      9.57 o 
   4   8   0     6084.39     5754.61     78.05 o 
   5   8   0       49.78       52.02      2.61 o 
   6   8   0      448.65      467.74      8.93 o 
   7   8   0        1.45       -1.26      1.29 o 
   8   8   0      388.45      378.18      8.93 o 
   9   8   0      819.94      808.34     15.25 o 
  10   8   0      163.78      153.39      7.55 o 
  11   8   0        4.13        1.28      2.29 o 
  12   8   0     1345.97     1355.91     36.96 o 
  13   8   0       82.77       83.00      9.44 o 
  14   8   0       75.92       76.97     10.22 o 
  15   8   0       16.44       14.26      4.26 o 
   1   9   0     1444.19     1367.36     27.22 o 
   2   9   0      421.55      402.91     10.34 o 
   3   9   0       38.00       45.48      2.98 o 
   4   9   0       23.07       17.55      1.70 o 
   5   9   0      310.75      293.66      7.19 o 
   6   9   0      350.97      374.29      8.41 o 
   7   9   0      224.56      213.37     11.01 o 
   8   9   0      128.15      152.47      5.61 o 
   9   9   0      975.55      940.10     26.07 o 
  10   9   0       93.99      103.43      6.35 o 
  11   9   0       11.78       13.86      3.91 o 
  12   9   0       27.21       15.12     14.97 o 
  13   9   0       15.76       20.92      4.84 o 
  14   9   0      441.67      423.52     14.62 o 
   0  10   0     3334.94     3021.76     94.81 o 
   1  10   0      114.60      105.82      7.81 o 
   2  10   0      209.34      210.85      8.14 o 
   3  10   0       77.59       71.71      3.79 o 
   4  10   0      662.86      685.63     11.61 o 
   5  10   0       13.76       12.38      2.97 o 
   6  10   0     1377.56     1399.89     22.61 o 
   7  10   0      366.02      410.53      9.42 o 
   8  10   0     1546.12     1644.84     29.41 o 
   9  10   0       11.92        9.77      3.07 o 
  10  10   0       12.07       11.25      2.93 o 
  11  10   0        0.59       -1.16      2.53 o 
  12  10   0      239.46      223.16     12.13 o 
  13  10   0        0.00        0.01      3.28 o 
  14  10   0        8.86       11.36      3.85 o 
   1  11   0      168.14      206.18     12.39 o 
   2  11   0      120.93      108.68      4.68 o 
   3  11   0     1469.67     1581.19     28.23 o 
   4  11   0      151.33      155.45      7.95 o 
   5  11   0      326.01      337.42      8.96 o 
   6  11   0     2341.42     2318.70     34.84 o 
   7  11   0      258.69      246.93      7.13 o 
   8  11   0       14.72       11.78      5.25 o 
   9  11   0       27.92       25.23      3.72 o 
  10  11   0      287.04      281.54     10.77 o 
  11  11   0        0.57        2.83      3.36 o 
  12  11   0       15.23       13.91      4.35 o 
  13  11   0        4.33        0.94      3.57 o 
  14  11   0      294.77      325.94     12.79 o 
   0  12   0     1642.23     1694.44     51.96 o 
   1  12   0        7.92        3.51      1.47 o 
   2  12   0        0.51        1.46      2.19 o 
   3  12   0        5.72        6.58      2.00 o 
   4  12   0      451.07      463.31     16.19 o 
   5  12   0       14.85        9.96      3.69 o 
   6  12   0       66.64       89.34      4.70 o 
   7  12   0     1080.78     1067.54     18.93 o 
   8  12   0      110.43      112.52      6.51 o 
   9  12   0      228.24      203.70      8.85 o 
  10  12   0      122.62      116.76      8.65 o 
  11  12   0      123.63      106.86      8.60 o 
  12  12   0        1.88        2.13      3.33 o 
  13  12   0      326.32      339.82     25.38 o 
  14  12   0        3.76       -0.82      4.07 o 
   1  13   0        9.31        8.66      2.66 o 
   2  13   0      454.56      468.15     13.48 o 
   3  13   0      349.27      352.54     14.34 o 
   4  13   0       99.54      104.58      7.87 o 
   5  13   0        4.78        5.13      2.99 o 
   6  13   0      233.39      223.26     11.66 o 
   7  13   0       88.08       71.34     10.09 o 
   8  13   0       77.55       74.90      5.44 o 
   9  13   0       49.25       44.41      4.68 o 
  10  13   0        2.68        2.74      3.12 o 
  11  13   0       15.99       19.87      4.94 o 
  12  13   0       26.66       23.62      5.42 o 
  13  13   0        0.05        5.89      4.21 o 
   0  14   0       65.74       63.13      9.11 o 
   1  14   0      664.11      636.44     21.09 o 
   2  14   0       71.50       68.39      6.83 o 
   3  14   0      267.73      259.46     12.41 o 
   4  14   0      284.23      288.63     13.42 o 
   5  14   0       14.47       23.49     13.89 o 
   6  14   0      275.87      254.31     12.73 o 
   7  14   0      139.50      184.41     16.49 o 
   8  14   0       19.36       18.66      6.51 o 
   9  14   0       21.92        8.46      5.86 o 
  10  14   0       18.76       15.78      4.42 o 
  11  14   0       20.53       25.63      5.26 o 
  12  14   0      256.40      297.88     24.08 o 
  13  14   0       27.50       31.02     10.63 o 
   1  15   0      113.26      131.26      9.26 o 
   2  15   0       74.03       74.01      7.43 o 
   3  15   0        0.53       -0.88      2.68 o 
   4  15   0      135.71      132.57     18.66 o 
   5  15   0      356.09      348.66     15.57 o 
   6  15   0       23.86       27.55      7.81 o 
   7  15   0       18.24       10.41      5.42 o 
   8  15   0      188.78      206.98     18.44 o 
   9  15   0       74.99       74.63     12.58 o 
  10  15   0      241.43      280.52     22.35 o 
  11  15   0       27.58       29.07      9.55 o 
  12  15   0       90.81      111.30     16.27 o 
  13  15   0       36.93       76.15     14.97 o 
   0  16   0     2413.30     2657.06     91.77 o 
   1  16   0        4.01       -0.89      2.83 o 
   2  16   0     1476.01     1550.52     42.42 o 
   3  16   0       64.27       59.71      7.28 o 
   4  16   0        9.12       13.48      4.43 o 
   5  16   0      126.05      143.50     18.77 o 
   6  16   0      471.64      561.26     30.81 o 
   7  16   0        2.17       -1.74      3.69 o 
   8  16   0       38.55       39.92     10.20 o 
   9  16   0       90.77       91.99     13.67 o 
  10  16   0        6.16        1.08      5.64 o 
  11  16   0        0.35        1.95      5.86 o 
  12  16   0        3.15       14.10      7.38 o 
   1  17   0        8.56        4.77      3.53 o 
   2  17   0      400.23      456.77     34.39 o 
   3  17   0      353.75      373.35     17.10 o 
   4  17   0       47.50       59.26      7.65 o 
   5  17   0      437.67      406.36     26.03 o 
   6  17   0      709.99      740.25     38.18 o 
   7  17   0      134.93      117.59     14.97 o 
   8  17   0       60.36       77.24     13.02 o 
   9  17   0        1.66        5.64      6.73 o 
  10  17   0        5.94        6.73      6.51 o 
  11  17   0        3.96        3.47      6.51 o 
  12  17   0       67.77       61.83     13.89 o 
   0  18   0      144.77      137.98     15.40 o 
   1  18   0       99.54       98.71      9.43 o 
   2  18   0      209.34      215.49     14.97 o 
   3  18   0       66.40       75.34      8.59 o 
   4  18   0      710.35      674.18     25.39 o 
   5  18   0       69.46       99.15     13.89 o 
   6  18   0        0.63        3.91      5.42 o 
   7  18   0       42.25       46.21     11.28 o 
   8  18   0      119.61      118.02     16.27 o 
   9  18   0       42.55       40.14     10.85 o 
  10  18   0       17.23       13.23      7.59 o 
  11  18   0       71.79       99.15     16.71 o 
   1  19   0      277.95      279.02     15.47 o 
   2  19   0      217.72      227.78     14.33 o 
   3  19   0       41.30       48.78      7.89 o 
   4  19   0        0.08       -2.02      3.73 o 
   5  19   0       53.30       56.19     12.15 o 
   6  19   0      100.53      101.10     14.97 o 
   7  19   0       70.72       91.56     14.75 o 
   8  19   0       44.36       35.80     10.85 o 
   9  19   0       26.69       37.75     12.15 o 
  10  19   0        9.38       13.89      9.55 o 
   0  20   0      110.13      130.39     16.49 o 
   1  20   0       51.93       52.96      8.28 o 
   2  20   0        9.40        8.84      4.90 o 
   3  20   0       97.38      119.33     11.34 o 
   4  20   0      310.28      302.22     23.87 o 
   5  20   0        0.84       -3.04      5.21 o 
   6  20   0        0.10       -4.77      4.99 o 
   7  20   0        0.44        1.74      6.73 o 
   8  20   0       35.74       62.48     14.10 o 
   9  20   0        8.98       23.43     10.85 o 
  10  20   0        0.06        2.82      6.94 o 
   1  21   0      225.66      195.21     25.28 o 
   2  21   0      235.26      245.52     16.03 o 
   3  21   0       51.36       42.74     11.50 o 
   4  21   0      161.77      167.27     19.31 o 
   5  21   0        6.27       13.67      8.24 o 
   6  21   0        2.86       -5.64      5.86 o 
   7  21   0       70.70       55.76     13.67 o 
   8  21   0       11.39       17.79      9.33 o 
   9  21   0       45.03       60.31     14.32 o 
   0  22   0       42.30       49.03     12.58 o 
   1  22   0        4.74        6.27      5.28 o 
   2  22   0        6.51        1.97      4.49 o 
   3  22   0       25.07       22.13      9.55 o 
   4  22   0        0.27        0.00      6.29 o 
   5  22   0       33.87       54.46     13.45 o 
   6  22   0       13.58       17.57      8.68 o 
   7  22   0      142.33      139.29     19.53 o 
   8  22   0        6.97        4.56      8.03 o 
   1  23   0       35.34       41.89      8.53 o 
   2  23   0       68.24       48.60     13.45 o 
   3  23   0        2.75        6.94      8.24 o 
   4  23   0       29.52       12.58      8.90 o 
   5  23   0        0.02       -0.65      6.73 o 
   6  23   0        0.08        0.43      7.16 o 
   7  23   0        2.72       -0.22      7.38 o 
   0  24   0      127.13      138.63     19.96 o 
   1  24   0        3.16       -4.22      5.12 o 
   2  24   0       18.66       14.75      9.76 o 
   3  24   0        6.63       16.49      9.11 o 
   4  24   0        6.12       -2.39      7.59 o 
   5  24   0       15.02       10.41      9.33 o 
   6  24   0      134.17      159.90     21.70 o 
   1  25   0       10.86        4.34      8.90 o 
   2  25   0       46.84       31.24     13.02 o 
   3  25   0        0.25        0.65      8.68 o 
   4  25   0        4.41        0.22      8.46 o 
   1  26   0       95.03       83.31     17.79 o 
   2  26   0        0.21       -4.77      8.24 o 
   2   0   1      532.87      537.27     11.48 o 
   4   0   1      306.14      294.52      8.51 o 
   6   0   1      354.82      343.95      9.76 o 
   8   0   1     3032.64     3002.47     58.40 o 
  10   0   1     1654.17     1604.31     43.56 o 
  12   0   1      694.53      718.95     44.48 o 
  14   0   1       39.12       36.31      6.20 o 
   0   1   1     6644.86     6797.09    177.69 o 
   1   1   1      621.49      607.64     15.92 o 
   2   1   1      373.24      387.49      7.14 o 
   3   1   1      663.34      615.00      9.68 o 
   4   1   1      558.28      537.25      9.36 o 
   5   1   1     1197.76     1230.41     18.34 o 
   6   1   1      529.50      578.32     10.53 o 
   7   1   1      842.07      859.78     14.34 o 
   8   1   1     1370.12     1289.26     20.21 o 
   9   1   1      368.85      361.80      8.51 o 
  10   1   1      255.26      250.75      7.16 o 
  11   1   1      138.16      154.53      7.71 o 
  12   1   1       84.04       81.18      4.50 o 
  13   1   1       17.42       22.35      3.74 o 
  14   1   1       66.45       65.58      5.33 o 
  15   1   1       48.00       45.64      6.82 o 
   1   2   1     5232.34     5306.22     81.27 o 
   2   2   1     5912.56     5768.56     86.41 o 
   3   2   1     1414.34     1373.81     26.37 o 
   4   2   1     1042.42     1068.85     14.62 o 
   5   2   1     1287.02     1312.26     19.53 o 
   6   2   1      758.79      672.18     11.69 o 
   7   2   1      715.32      718.70     12.68 o 
   8   2   1      291.38      300.47      7.25 o 
   9   2   1      310.65      291.59      7.50 o 
  10   2   1      757.89      734.80     14.09 o 
  11   2   1       44.31       43.46      3.74 o 
  12   2   1      102.51      102.63      4.97 o 
  13   2   1       37.87       45.55      5.67 o 
  14   2   1      104.66      107.60      6.60 o 
  15   2   1        1.18       -2.48      3.12 o 
   0   3   1    13013.62    11636.61    461.56 o 
   1   3   1     1148.35     1135.37     14.58 o 
   2   3   1     3473.24     3455.55     76.68 o 
   3   3   1     2547.52     2574.27     41.23 o 
   4   3   1     1487.06     1453.72     23.09 o 
   5   3   1      371.56      386.00      8.99 o 
   6   3   1      300.38      264.23      9.30 o 
   7   3   1       53.82       53.16      3.01 o 
   8   3   1     1105.36     1054.57     17.53 o 
   9   3   1       67.91       71.39      4.72 o 
  10   3   1       69.85       67.00      3.94 o 
  11   3   1       22.24       28.87      3.26 o 
  12   3   1      722.39      714.62     26.48 o 
  13   3   1      111.87      119.49      7.48 o 
  14   3   1       72.81       63.93      6.20 o 
  15   3   1       11.38        5.56      3.66 o 
   1   4   1    17321.54    15767.01    327.50 o 
   2   4   1    23008.96    20160.33    749.17 o 
   3   4   1      838.34      772.68     13.95 o 
   4   4   1      706.03      671.56     10.76 o 
   5   4   1      851.34      861.84     14.77 o 
   6   4   1     1713.22     1743.07     25.08 o 
   7   4   1      590.34      591.21     11.11 o 
   8   4   1      184.50      191.49      5.75 o 
   9   4   1       75.10       71.24      3.82 o 
  10   4   1     1365.00     1310.88     23.04 o 
  11   4   1      478.70      464.24     17.40 o 
  12   4   1       61.46       50.63      5.27 o 
  13   4   1      100.96       93.58      6.93 o 
  14   4   1      159.25      145.81      8.89 o 
  15   4   1        3.51        2.40      4.81 o 
   0   5   1     6901.83     6560.83     97.06 o 
   1   5   1     3799.57     3902.38     47.55 o 
   2   5   1    12364.24    12155.43    333.92 o 
   3   5   1        3.18        3.77      0.98 o 
   4   5   1     4917.94     4888.68     61.63 o 
   5   5   1      340.27      372.33      7.44 o 
   6   5   1      725.67      743.85     13.86 o 
   7   5   1       96.88      104.34      5.69 o 
   8   5   1      501.40      494.28     10.23 o 
   9   5   1      214.44      220.19      7.06 o 
  10   5   1      351.09      364.71      9.76 o 
  11   5   1      141.25      141.73      6.19 o 
  12   5   1      386.44      369.09     13.06 o 
  13   5   1       45.34       46.49      6.60 o 
  14   5   1       30.27       18.90      6.13 o 
  15   5   1        3.83       -0.01      3.46 o 
   1   6   1      715.75      708.51     10.84 o 
   2   6   1     4319.30     4332.89     58.71 o 
   3   6   1      144.98      114.18      2.93 o 
   4   6   1      155.98      181.72      3.78 o 
   5   6   1     1309.45     1354.69     18.45 o 
   6   6   1     1613.00     1673.51     26.67 o 
   7   6   1      694.17      733.83     13.05 o 
   8   6   1       62.58       63.01      3.93 o 
   9   6   1       12.98       10.49      1.99 o 
  10   6   1      321.17      311.87     10.86 o 
  11   6   1      113.78      111.89      7.40 o 
  12   6   1       43.97       49.37      5.38 o 
  13   6   1       29.90       32.65      5.96 o 
  14   6   1       80.93       75.75      8.27 o 
  15   6   1        3.50        6.98      3.62 o 
   0   7   1      235.57      270.76      8.21 o 
   1   7   1     1599.81     1676.22     24.10 o 
   2   7   1     1381.20     1405.21     20.72 o 
   3   7   1      167.01      151.80      3.67 o 
   4   7   1     5294.75     5517.85     64.04 o 
   5   7   1      913.55      882.72     13.19 o 
   6   7   1        6.24        8.95      1.49 o 
   7   7   1       37.68       35.86      2.66 o 
   8   7   1     1175.00     1181.92     19.07 o 
   9   7   1      623.02      640.50     12.71 o 
  10   7   1       28.35       26.37      3.25 o 
  11   7   1      259.01      247.71     10.13 o 
  12   7   1      293.75      303.21     14.21 o 
  13   7   1       21.79       17.82      4.90 o 
  14   7   1       47.34       54.10      7.41 o 
  15   7   1       41.14       39.70      6.49 o 
   1   8   1       94.61       93.45      3.22 o 
   2   8   1       98.05       82.42      2.83 o 
   3   8   1       83.62       76.72      3.40 o 
   4   8   1       40.97       52.21      2.23 o 
   5   8   1      363.83      395.02      7.05 o 
   6   8   1      344.62      343.02      7.88 o 
   7   8   1      148.88      154.36      5.46 o 
   8   8   1      541.58      541.05     11.03 o 
   9   8   1      345.34      337.40      8.42 o 
  10   8   1      201.17      213.10      8.18 o 
  11   8   1      235.65      266.26     10.65 o 
  12   8   1       73.81       80.07     16.60 o 
  13   8   1       12.31       10.57      4.42 o 
  14   8   1      143.38      167.10     11.80 o 
  15   8   1        1.28       -0.18      3.38 o 
   0   9   1      176.46      157.29      8.90 o 
   1   9   1      590.70      627.51     13.15 o 
   2   9   1      875.32      928.51     15.06 o 
   3   9   1      592.65      600.32     10.02 o 
   4   9   1     1257.74     1264.30     18.34 o 
   5   9   1      129.13      119.60      3.52 o 
   6   9   1       40.11       34.69      2.56 o 
   7   9   1       99.05       92.04      4.43 o 
   8   9   1      273.54      296.57      8.28 o 
   9   9   1      161.12      178.96      6.85 o 
  10   9   1       55.37       44.49      4.95 o 
  11   9   1      214.67      206.80     20.29 o 
  12   9   1       88.02       80.66      8.22 o 
  13   9   1       89.31       92.82      9.33 o 
  14   9   1       51.81       51.13     11.17 o 
   1  10   1      325.92      341.50     12.12 o 
   2  10   1      709.58      774.22     13.31 o 
   3  10   1       45.53       39.50      2.41 o 
   4  10   1      835.58      862.58     12.74 o 
   5  10   1       32.94       40.90      2.57 o 
   6  10   1      667.27      670.39     10.94 o 
   7  10   1       14.56       14.26      2.31 o 
   8  10   1      306.54      298.13      8.55 o 
   9  10   1       27.48       18.09      3.32 o 
  10  10   1      147.71      150.19      8.22 o 
  11  10   1      108.72      106.78     19.09 o 
  12  10   1      189.41      211.98     12.31 o 
  13  10   1       64.73       66.61      7.85 o 
  14  10   1      361.66      395.24     18.38 o 
   0  11   1     1956.15     2101.43     67.91 o 
   1  11   1       55.58       47.31      4.13 o 
   2  11   1      645.96      689.93     13.48 o 
   3  11   1      192.15      183.94      6.29 o 
   4  11   1      990.26      999.30     16.79 o 
   5  11   1       38.16       40.68      2.81 o 
   6  11   1       16.13       20.92      2.63 o 
   7  11   1      271.76      273.49      7.94 o 
   8  11   1      324.34      323.85     10.27 o 
   9  11   1       23.79       22.52      4.01 o 
  10  11   1       71.62       78.37      7.43 o 
  11  11   1        2.46       -0.34      3.02 o 
  12  11   1      173.32      187.69     11.85 o 
  13  11   1       48.06       40.20      6.61 o 
  14  11   1       39.76       37.76      7.03 o 
   1  12   1      843.83      872.72     23.78 o 
   2  12   1      700.27      739.55     22.85 o 
   3  12   1      656.66      678.42     12.52 o 
   4  12   1       57.79       48.09      3.02 o 
   5  12   1      907.18      905.60     17.77 o 
   6  12   1      546.27      530.15     14.41 o 
   7  12   1      290.28      303.24      9.42 o 
   8  12   1      209.25      221.59      9.52 o 
   9  12   1       40.86       43.99      4.95 o 
  10  12   1       96.76      100.27      8.25 o 
  11  12   1      199.14      205.05     11.83 o 
  12  12   1       82.99      103.93      9.22 o 
  13  12   1       89.46       88.88      9.07 o 
  14  12   1      129.04      152.61     11.76 o 
   0  13   1     1153.80     1153.55     44.04 o 
   1  13   1      400.34      423.68     14.26 o 
   2  13   1      576.42      548.46     14.69 o 
   3  13   1       36.06       42.72      3.27 o 
   4  13   1      400.09      394.64     10.04 o 
   5  13   1      206.05      201.63      9.99 o 
   6  13   1      206.17      200.61      8.32 o 
   7  13   1      338.70      319.70     11.63 o 
   8  13   1      393.64      406.11     13.51 o 
   9  13   1       38.68       33.22      5.36 o 
  10  13   1       39.51       49.53      6.41 o 
  11  13   1       20.79       25.82     15.08 o 
  12  13   1      200.59      208.73     31.46 o 
  13  13   1        7.16       -2.70      3.91 o 
   1  14   1      371.05      392.76     14.49 o 
   2  14   1      672.31      688.36     17.28 o 
   3  14   1      501.03      490.82     17.33 o 
   4  14   1      227.65      209.22      8.20 o 
   5  14   1      324.73      331.65     15.16 o 
   6  14   1     1419.99     1436.65     31.37 o 
   7  14   1      114.23      111.65      7.13 o 
   8  14   1      102.62       98.34      6.84 o 
   9  14   1       92.20      104.34     16.16 o 
  10  14   1      210.58      217.61     17.03 o 
  11  14   1       22.57       19.83      5.41 o 
  12  14   1       19.53       11.81      4.80 o 
  13  14   1       38.72       33.76      9.11 o 
   0  15   1       39.33       48.16      7.59 o 
   1  15   1       48.11       47.04     13.23 o 
   2  15   1       49.87       46.76      5.43 o 
   3  15   1      360.97      352.98     14.50 o 
   4  15   1      787.68      803.84     35.15 o 
   5  15   1      181.98      215.33     11.06 o 
   6  15   1       53.06       41.43      5.52 o 
   7  15   1       34.42       32.38      5.05 o 
   8  15   1      260.73      259.67     15.95 o 
   9  15   1      119.20      108.15      8.93 o 
  10  15   1       64.06       64.06     10.85 o 
  11  15   1        9.03        6.70      4.32 o 
  12  15   1        7.91        8.26      5.05 o 
   1  16   1       19.02       15.48      4.06 o 
   2  16   1       17.52       13.99      4.12 o 
   3  16   1       77.75       74.07      7.19 o 
   4  16   1       45.34       42.96      8.24 o 
   5  16   1      273.89      261.00     18.66 o 
   6  16   1      271.08      243.86     18.66 o 
   7  16   1        6.96        6.48      3.39 o 
   8  16   1       53.01       42.91      6.04 o 
   9  16   1       48.70       48.65      6.67 o 
  10  16   1      160.10      178.65     11.89 o 
  11  16   1       17.05       16.24      5.32 o 
  12  16   1      119.97      131.60     22.89 o 
   0  17   1      410.08      408.53     23.43 o 
   1  17   1       17.37       16.93      4.52 o 
   2  17   1      117.18      108.15      8.74 o 
   3  17   1      186.56      175.92     10.97 o 
   4  17   1      130.02      104.79     12.58 o 
   5  17   1      348.26      407.66     24.30 o 
   6  17   1        9.07       17.79      6.94 o 
   7  17   1       11.27       15.84      7.16 o 
   8  17   1       92.48       87.00     13.23 o 
   9  17   1       69.82       76.79      8.13 o 
  10  17   1       18.19        8.89      4.46 o 
  11  17   1       90.33      101.27      9.69 o 
   1  18   1      142.15      156.46     10.50 o 
   2  18   1      202.09      205.57     22.56 o 
   3  18   1       49.27       52.72      9.98 o 
   4  18   1       58.96       82.23     11.72 o 
   5  18   1       37.68       53.81      9.98 o 
   6  18   1       11.54        4.77      4.99 o 
   7  18   1       10.19       18.22      7.81 o 
   8  18   1       49.59       59.23     11.93 o 
   9  18   1       10.87       15.19      7.38 o 
  10  18   1      111.55      114.77     16.71 o 
  11  18   1       16.51        7.59      7.81 o 
   0  19   1      247.80      257.96     19.31 o 
   1  19   1        6.66        8.51      4.13 o 
   2  19   1      184.67      181.71     26.14 o 
   3  19   1       63.51       49.47     10.41 o 
   4  19   1       19.62       16.92      7.59 o 
   5  19   1      180.77      224.33     19.53 o 
   6  19   1       19.80       19.96      7.81 o 
   7  19   1       62.34       80.71     13.45 o 
   8  19   1       53.26       72.03     13.23 o 
   9  19   1       66.24       70.08     13.67 o 
  10  19   1       48.27       57.71     13.23 o 
   1  20   1      248.86      274.06     14.73 o 
   2  20   1        7.07       12.37      6.51 o 
   3  20   1       31.34       26.69      8.90 o 
   4  20   1       22.42       10.63      7.16 o 
   5  20   1       37.65       35.36     10.20 o 
   6  20   1       46.23       39.70     10.63 o 
   7  20   1      121.80      139.50     17.36 o 
   8  20   1       29.03       47.95     11.72 o 
   9  20   1       16.80        5.21      7.59 o 
  10  20   1        7.88        6.07      7.81 o 
   0  21   1       59.49       80.06     13.02 o 
   1  21   1        2.80        1.04      3.96 o 
   2  21   1       66.63       70.94     12.58 o 
   3  21   1       26.43       29.07      9.98 o 
   4  21   1      494.63      459.73     30.16 o 
   5  21   1       30.63       34.06     10.41 o 
   6  21   1       77.40       58.80     13.02 o 
   7  21   1       29.36       44.48     11.93 o 
   8  21   1       77.59       98.50     16.49 o 
   9  21   1       12.29       14.10      9.11 o 
   1  22   1      189.09      186.15     19.09 o 
   2  22   1      120.01      115.42     15.84 o 
   3  22   1      186.21      224.33     21.04 o 
   4  22   1       33.98       28.20      9.76 o 
   5  22   1      116.09      111.73     16.49 o 
   6  22   1       63.97       63.35     13.89 o 
   7  22   1       96.75       70.08     14.75 o 
   8  22   1        0.90        3.47      7.59 o 
   0  23   1       96.59      104.57     16.05 o 
   1  23   1       27.02       23.65      9.33 o 
   2  23   1       64.19       73.76     13.89 o 
   3  23   1       14.78       33.19     10.63 o 
   4  23   1       44.01       28.20     10.41 o 
   5  23   1        7.55        7.59      7.59 o 
   6  23   1       75.66       63.57     14.75 o 
   7  23   1       15.60       11.50      8.90 o 
   1  24   1        0.26        0.65      7.59 o 
   2  24   1      183.59      150.57     19.09 o 
   3  24   1        0.17       -0.22      6.94 o 
   4  24   1       11.62       14.54      9.55 o 
   5  24   1       57.96       50.55     13.23 o 
   6  24   1       72.56       91.34     17.36 o 
   2  25   1       25.04       27.12     11.28 o 
   3  25   1       41.08       43.17     13.45 o 
   4  25   1       30.78       24.08     10.85 o 
   2   0   2     4952.23     4696.44    143.41 o 
   4   0   2     5570.63     5487.44    100.75 o 
   6   0   2      545.81      524.00     14.12 o 
   8   0   2      701.11      717.12     19.03 o 
  10   0   2     1122.21     1149.31     35.93 o 
  12   0   2     1510.18     1495.26     60.31 o 
  14   0   2        1.44       -0.09      3.91 o 
   1   1   2     4767.03     4677.78    133.54 o 
   2   1   2     4399.63     4238.93     76.98 o 
   3   1   2      825.19      836.27     15.96 o 
   4   1   2      104.86      110.68      3.54 o 
   5   1   2      763.57      748.18     11.56 o 
   6   1   2      505.19      486.26      9.50 o 
   7   1   2      576.35      573.51     11.50 o 
   8   1   2       15.74       17.15      2.14 o 
   9   1   2      368.55      371.65     11.89 o 
  10   1   2     1018.47      969.00     22.49 o 
  11   1   2      268.53      268.05     10.50 o 
  12   1   2      176.15      187.76      9.93 o 
  13   1   2        5.54        2.97      3.13 o 
  14   1   2       59.97       67.14      5.96 o 
  15   1   2       32.64       25.38      4.62 o 
   0   2   2     2551.16     2452.68     56.03 o 
   1   2   2      129.96      143.78      5.31 o 
   2   2   2      444.16      432.50     11.95 o 
   3   2   2      489.29      479.27     10.54 o 
   4   2   2      126.21      110.46      4.79 o 
   5   2   2      540.55      590.81     10.60 o 
   6   2   2      500.10      501.05      9.96 o 
   7   2   2       74.94       78.85      3.46 o 
   8   2   2     1995.45     1923.02     35.35 o 
   9   2   2       86.30       90.08      5.14 o 
  10   2   2       56.60       54.57      5.21 o 
  11   2   2      416.96      411.96     17.11 o 
  12   2   2      236.08      218.76     10.67 o 
  13   2   2      174.44      154.79      9.38 o 
  14   2   2        2.52       -0.54      2.73 o 
  15   2   2       14.57       21.06      4.39 o 
   1   3   2       68.15       79.08      3.21 o 
   2   3   2     1757.31     1616.22     26.95 o 
   3   3   2      433.64      391.22      7.63 o 
   4   3   2      517.08      556.48     12.30 o 
   5   3   2      451.86      442.56     11.19 o 
   6   3   2      229.56      232.05      6.17 o 
   7   3   2        3.83        3.64      1.58 o 
   8   3   2      112.26      119.51      5.59 o 
   9   3   2      384.02      375.74     10.41 o 
  10   3   2     1500.92     1525.77     27.39 o 
  11   3   2        4.74        6.08      2.63 o 
  12   3   2      149.88      153.67      9.17 o 
  13   3   2       61.87       52.32      6.10 o 
  14   3   2        8.81        3.75      3.53 o 
  15   3   2       81.54       82.71      7.65 o 
   0   4   2     2384.57     2333.10     52.11 o 
   1   4   2     1544.96     1617.21     26.70 o 
   2   4   2      261.07      249.60      5.79 o 
   3   4   2      120.75      146.54      4.78 o 
   4   4   2      277.80      344.50      9.01 o 
   5   4   2      441.70      481.12     11.81 o 
   6   4   2        5.59        7.24      1.56 o 
   7   4   2      963.72      900.88     17.83 o 
   8   4   2      458.64      457.44     10.29 o 
   9   4   2       81.05       74.97      4.38 o 
  10   4   2      420.00      408.78     11.38 o 
  11   4   2       30.85       14.70      3.27 o 
  12   4   2      119.96      121.86      8.29 o 
  13   4   2       41.51       52.24      8.48 o 
  14   4   2       29.15       31.51      5.49 o 
  15   4   2        6.43        6.23      4.92 o 
   1   5   2     1000.86     1142.01     19.31 o 
   2   5   2     1120.64     1148.63     16.90 o 
   3   5   2       90.79       99.68      6.42 o 
   4   5   2      948.11     1007.66     19.66 o 
   5   5   2      610.51      689.68     15.36 o 
   6   5   2     1644.50     1651.88     24.40 o 
   7   5   2      133.12      127.85      4.95 o 
   8   5   2     1048.10     1069.96     18.44 o 
   9   5   2       25.98       21.00      2.72 o 
  10   5   2      340.78      348.86     10.37 o 
  11   5   2        8.34        4.27      2.67 o 
  12   5   2       98.57      123.06      8.25 o 
  13   5   2        6.72        6.21      3.33 o 
  14   5   2      268.32      314.10     13.48 o 
  15   5   2       32.07       30.86      7.01 o 
   0   6   2      563.48      585.66     14.75 o 
   1   6   2     2942.54     3067.58     35.38 o 
   2   6   2      110.06      122.22      3.89 o 
   3   6   2      859.01      958.70     20.17 o 
   4   6   2     1373.34     1411.73     24.46 o 
   5   6   2      281.27      292.65      8.15 o 
   6   6   2      566.02      559.82     10.73 o 
   7   6   2      146.40      161.37      5.59 o 
   8   6   2      241.59      229.70      7.00 o 
   9   6   2      261.90      256.56      8.50 o 
  10   6   2       58.43       59.97      5.24 o 
  11   6   2       83.04       79.42      5.93 o 
  12   6   2      393.12      392.97     14.55 o 
  13   6   2       43.01       48.71      6.07 o 
  14   6   2       69.50       80.28     11.61 o 
  15   6   2       50.32       54.56      8.46 o 
   1   7   2     2244.18     2353.17     25.89 o 
   2   7   2     2172.48     2241.77     28.84 o 
   3   7   2     4257.05     4413.38    120.49 o 
   4   7   2     1195.36     1213.50     22.27 o 
   5   7   2      669.67      643.07     12.65 o 
   6   7   2      477.63      466.71      9.61 o 
   7   7   2      113.53      102.84      4.41 o 
   8   7   2       90.44       86.00      5.00 o 
   9   7   2      447.54      433.32     11.62 o 
  10   7   2      479.77      473.59     16.35 o 
  11   7   2       51.29       60.91      5.86 o 
  12   7   2        9.43       17.78      5.83 o 
  13   7   2       65.23       69.49      7.01 o 
  14   7   2      127.80      124.64     10.93 o 
   0   8   2     6729.21     6572.72     98.95 o 
   1   8   2      603.53      578.57      8.34 o 
   2   8   2      166.63      153.25      4.17 o 
   3   8   2     1272.54     1336.71     20.23 o 
   4   8   2     1316.06     1280.63     23.46 o 
   5   8   2      295.75      320.33      8.85 o 
   6   8   2      488.62      449.46     10.41 o 
   7   8   2      395.86      404.21     10.08 o 
   8   8   2      624.17      616.58     15.45 o 
   9   8   2        6.93        5.50      2.62 o 
  10   8   2       15.36       20.29      3.57 o 
  11   8   2       12.26       21.01      4.22 o 
  12   8   2       87.62       89.41      7.47 o 
  13   8   2        4.91        0.20      3.83 o 
  14   8   2        3.72        7.21      4.75 o 
   1   9   2     2220.50     2255.25     29.09 o 
   2   9   2     2479.85     2451.69     34.98 o 
   3   9   2     3996.30     4147.06     56.73 o 
   4   9   2      515.66      564.01     10.94 o 
   5   9   2      540.04      496.04     10.43 o 
   6   9   2      627.56      640.60     14.02 o 
   7   9   2      207.16      215.53      6.38 o 
   8   9   2      146.38      136.88      6.86 o 
   9   9   2      173.17      186.31      8.41 o 
  10   9   2      188.32      204.78      8.92 o 
  11   9   2       50.90       54.76      6.03 o 
  12   9   2       52.65       61.71      7.18 o 
  13   9   2        0.03       -1.87      3.54 o 
  14   9   2       67.43       86.04      9.67 o 
   0  10   2       20.57       21.25      2.12 o 
   1  10   2      191.03      211.45      5.12 o 
   2  10   2      477.09      480.13      9.06 o 
   3  10   2      441.93      466.98     13.01 o 
   4  10   2     4292.22     4411.45     56.04 o 
   5  10   2      586.03      640.41     12.38 o 
   6  10   2      409.60      415.07      9.25 o 
   7  10   2      242.48      239.65      8.51 o 
   8  10   2      273.07      278.67     10.89 o 
   9  10   2       15.58       20.09      4.02 o 
  10  10   2       50.50       49.21      5.14 o 
  11  10   2       75.10       81.26      7.10 o 
  12  10   2      256.66      271.33     14.64 o 
  13  10   2       46.45       43.76      7.17 o 
  14  10   2        1.09        1.58      4.44 o 
   1  11   2       28.58       24.31      1.91 o 
   2  11   2      682.63      702.10     13.95 o 
   3  11   2      893.11      900.27     13.96 o 
   4  11   2       21.04       23.28      3.07 o 
   5  11   2       89.54       88.99      4.24 o 
   6  11   2     1727.55     1736.22     28.07 o 
   7  11   2      334.10      329.95     11.88 o 
   8  11   2      141.93      140.96      8.08 o 
   9  11   2       14.61       11.79      3.41 o 
  10  11   2        8.25        5.54      3.09 o 
  11  11   2      302.82      307.67     12.92 o 
  12  11   2       56.91       41.15     12.37 o 
  13  11   2       48.03       46.92      7.59 o 
   0  12   2      104.24      110.00      8.24 o 
   1  12   2       53.64       54.68      3.50 o 
   2  12   2       68.46       71.44      3.27 o 
   3  12   2      143.26      146.33      4.78 o 
   4  12   2      759.91      739.76     14.12 o 
   5  12   2       80.25       92.87      4.35 o 
   6  12   2       82.58       84.70      5.79 o 
   7  12   2      129.97      121.43      9.39 o 
   8  12   2       46.44       47.20      5.33 o 
   9  12   2       71.21       74.61      9.36 o 
  10  12   2      101.07      111.71      7.99 o 
  11  12   2      120.93      110.56     14.86 o 
  12  12   2       63.11       60.57      8.11 o 
  13  12   2       17.20       20.54      6.94 o 
   1  13   2       97.86       93.29      4.67 o 
   2  13   2      589.59      571.78     12.27 o 
   3  13   2      105.56      116.98      4.42 o 
   4  13   2      273.73      279.40     12.65 o 
   5  13   2       39.20       40.07      4.08 o 
   6  13   2       22.16       29.52      3.92 o 
   7  13   2      162.92      160.53      8.66 o 
   8  13   2       68.02       67.52      6.17 o 
   9  13   2        7.60        4.61      3.02 o 
  10  13   2      318.03      361.18     14.02 o 
  11  13   2       90.53       88.10      8.95 o 
  12  13   2      179.08      179.74     20.39 o 
  13  13   2       31.03       30.07      7.01 o 
   0  14   2      375.71      381.19     18.22 o 
   1  14   2       12.58        9.75      5.10 o 
   2  14   2      396.32      418.44     11.51 o 
   3  14   2       15.03       12.51      2.33 o 
   4  14   2       14.99        9.39      3.08 o 
   5  14   2       84.89       95.43      9.76 o 
   6  14   2        4.62        3.38      2.83 o 
   7  14   2      190.48      181.05     11.17 o 
   8  14   2      155.48      167.19      9.10 o 
   9  14   2       66.61       74.21     10.74 o 
  10  14   2      196.21      215.79     12.73 o 
  11  14   2       65.35       63.59      8.03 o 
  12  14   2       32.83       37.94      6.95 o 
   1  15   2      180.05      180.21      8.90 o 
   2  15   2      104.29       94.91      5.39 o 
   3  15   2      192.48      195.95      9.63 o 
   4  15   2      212.87      219.06     10.56 o 
   5  15   2      284.92      269.35     12.09 o 
   6  15   2      282.38      286.55     29.51 o 
   7  15   2       13.93       13.47      4.11 o 
   8  15   2        3.97        0.96      2.84 o 
   9  15   2       11.95        5.27      3.21 o 
  10  15   2       25.76       24.63      5.52 o 
  11  15   2       22.12       15.41      5.21 o 
  12  15   2        8.94        4.01      4.30 o 
   0  16   2      119.25      135.38     11.93 o 
   1  16   2       74.92       87.16      6.83 o 
   2  16   2       33.39       31.68      7.70 o 
   3  16   2       26.54       27.71      4.35 o 
   4  16   2      331.87      331.26     13.83 o 
   5  16   2      180.18      159.55      9.63 o 
   6  16   2      153.64      164.00     10.09 o 
   7  16   2       28.08       29.14      5.32 o 
   8  16   2       83.54       76.21      6.97 o 
   9  16   2       45.13       51.26      8.03 o 
  10  16   2       31.11       47.99      7.59 o 
  11  16   2        6.06        1.63      4.14 o 
  12  16   2      117.43      139.40     16.05 o 
   1  17   2      174.67      187.29      9.96 o 
   2  17   2      178.10      174.43     13.89 o 
   3  17   2      662.69      634.60     30.81 o 
   4  17   2       97.56       93.42      7.41 o 
   5  17   2      174.29      171.20     10.63 o 
   6  17   2      130.28      112.04      8.77 o 
   7  17   2      305.07      286.21     20.83 o 
   8  17   2        5.42        4.52      3.28 o 
   9  17   2      119.69      127.21     25.60 o 
  10  17   2       85.01       83.52      8.93 o 
  11  17   2        0.61        4.72      4.48 o 
   0  18   2      916.55      863.92     37.32 o 
   1  18   2       80.56       85.54      7.51 o 
   2  18   2       17.34       24.30      6.94 o 
   3  18   2       20.15       31.68      7.81 o 
   4  18   2      311.52      339.97     21.48 o 
   5  18   2      143.51      156.21     15.62 o 
   6  18   2      149.95      155.28     10.50 o 
   7  18   2        1.87        3.15      3.38 o 
   8  18   2      244.19      244.41     27.44 o 
   9  18   2       24.21       26.31      5.89 o 
  10  18   2       15.29        9.65      4.76 o 
   1  19   2       22.15       26.47      7.38 o 
   2  19   2      162.57      192.66     16.49 o 
   3  19   2      261.73      273.58     19.53 o 
   4  19   2        5.10        6.29      4.99 o 
   5  19   2       74.28       72.68     11.72 o 
   6  19   2       93.94      108.48     14.10 o 
   7  19   2       80.05       78.05     10.31 o 
   8  19   2       21.84       27.02      5.99 o 
   9  19   2        5.53       -0.18      4.22 o 
  10  19   2      185.14      193.96     17.36 o 
   0  20   2       91.00      111.73     13.02 o 
   1  20   2       57.94       45.56      9.55 o 
   2  20   2       22.16       17.14      7.38 o 
   3  20   2      259.82      316.97     22.13 o 
   4  20   2      103.13      126.70     14.75 o 
   5  20   2       69.46       68.34     11.72 o 
   6  20   2       10.44        5.42      5.64 o 
   7  20   2        8.38       16.71      7.81 o 
   8  20   2      100.97       98.28     15.62 o 
   9  20   2       24.47       23.21      9.76 o 
   1  21   2       17.33       18.22      7.81 o 
   2  21   2       60.54       57.93     10.85 o 
   3  21   2       38.63       51.20     10.85 o 
   4  21   2      103.79      128.87     15.62 o 
   5  21   2       95.28       94.59     13.89 o 
   6  21   2       71.82       65.09     12.58 o 
   7  21   2        6.73        8.68      6.94 o 
   8  21   2        0.10        2.82      6.94 o 
   1  22   2       31.52       28.20      9.11 o 
   2  22   2       29.08       17.14      8.03 o 
   3  22   2       26.34       15.19      8.03 o 
   4  22   2      127.30      116.07     15.84 o 
   5  22   2       32.61       26.25      9.11 o 
   6  22   2       31.04       40.57     11.50 o 
   7  22   2       25.63       10.20      8.68 o 
   2  23   2        6.67        6.73      7.38 o 
   3  23   2       71.33       56.63     12.80 o 
   4  23   2       27.15       24.73      9.55 o 
   5  23   2       12.30        3.69      7.81 o 
   6  23   2        0.41       -3.47      6.29 o 
   3  24   2       10.38        4.99      7.81 o 
   4  24   2        5.15        2.82      8.03 o 
   5  24   2       31.42       14.75      9.98 o 
   3  25   2       43.12       49.25     13.45 o 
   2   0   3     1192.32     1193.26     47.30 o 
   4   0   3      666.16      733.08     17.68 o 
   6   0   3      674.56      680.81     18.51 o 
   8   0   3      567.28      579.78     23.64 o 
  10   0   3      722.59      692.52     36.88 o 
  12   0   3      478.33      414.39     28.86 o 
  14   0   3      179.68      196.11     13.95 o 
   0   1   3     1998.37     1982.98     66.17 o 
   1   1   3      620.52      639.43     16.11 o 
   2   1   3      127.57      134.85      7.17 o 
   3   1   3       27.75       39.17      4.44 o 
   4   1   3      593.06      575.11     15.79 o 
   5   1   3      339.51      349.87      7.78 o 
   6   1   3        3.32        0.62      1.39 o 
   7   1   3      255.82      255.00      6.60 o 
   8   1   3      570.69      593.41     16.80 o 
   9   1   3       17.99       15.07      3.59 o 
  10   1   3       60.96       67.24     13.45 o 
  11   1   3      213.37      185.32     13.50 o 
  12   1   3      179.84      187.85     29.18 o 
  13   1   3       56.02       58.32     10.09 o 
  14   1   3       99.60      108.24      9.77 o 
   1   2   3       38.93       29.26      3.33 o 
   2   2   3      456.67      416.91     10.81 o 
   3   2   3       13.75        9.29      2.70 o 
   4   2   3       58.89       55.26      3.14 o 
   5   2   3      299.82      319.80      9.33 o 
   6   2   3      706.48      680.07     12.54 o 
   7   2   3      102.11      107.71      7.26 o 
   8   2   3       71.57       67.84      6.98 o 
   9   2   3      108.89       94.53      7.09 o 
  10   2   3      552.58      502.41     21.71 o 
  11   2   3       43.56       44.77     10.63 o 
  12   2   3       85.94       94.24     15.08 o 
  13   2   3       62.78       60.96      7.12 o 
  14   2   3      160.41      175.08     11.11 o 
   0   3   3     4708.66     4909.42    108.69 o 
   1   3   3     1476.31     1451.23     26.55 o 
   2   3   3     2345.60     2407.40     39.92 o 
   3   3   3      985.09     1122.11     20.48 o 
   4   3   3     1479.47     1379.81     26.25 o 
   5   3   3      700.65      748.39     16.77 o 
   6   3   3       46.97       56.84      5.19 o 
   7   3   3        4.68        3.75      1.55 o 
   8   3   3      698.19      700.07     15.88 o 
   9   3   3      542.16      589.56     24.11 o 
  10   3   3      126.88      146.17     35.04 o 
  11   3   3       85.94       64.01      8.59 o 
  12   3   3      105.95      113.49     10.12 o 
  13   3   3       59.95       47.49      6.64 o 
  14   3   3       15.06        8.68      4.67 o 
   1   4   3     1404.44     1437.26     25.61 o 
   2   4   3     1649.89     1493.24     26.54 o 
   3   4   3      949.06      888.41     15.80 o 
   4   4   3      145.08      161.37      4.72 o 
   5   4   3     1221.33     1310.84     21.51 o 
   6   4   3      759.09      740.26     17.44 o 
   7   4   3      116.46      124.03      5.09 o 
   8   4   3      115.48      108.40      5.77 o 
   9   4   3      592.48      586.87     19.98 o 
  10   4   3      290.49      331.06     17.06 o 
  11   4   3      111.77      102.02      7.92 o 
  12   4   3       29.84       25.98      6.87 o 
  13   4   3      110.73       95.38      9.39 o 
  14   4   3      253.57      254.75     13.37 o 
   0   5   3     7455.52     7561.41    163.53 o 
   1   5   3       28.47       34.94      2.74 o 
   2   5   3      751.12      784.74     15.43 o 
   3   5   3      270.74      260.58      7.83 o 
   4   5   3     1228.78     1153.47     21.18 o 
   5   5   3      120.11      124.77      5.81 o 
   6   5   3      164.49      159.35      6.91 o 
   7   5   3      365.39      353.29      9.64 o 
   8   5   3     1526.69     1563.72     31.51 o 
   9   5   3      175.39      186.11     10.68 o 
  10   5   3       61.98       61.14      8.89 o 
  11   5   3        1.88        0.24      2.93 o 
  12   5   3      180.86      168.65     10.33 o 
  13   5   3       35.15       34.81      6.12 o 
  14   5   3       84.75       87.54     10.46 o 
   1   6   3       93.85       85.15      3.78 o 
   2   6   3     1262.77     1178.73     21.50 o 
   3   6   3      251.55      255.00      6.34 o 
   4   6   3        5.75        9.31      2.19 o 
   5   6   3      296.33      301.30      9.41 o 
   6   6   3      969.56      997.12     21.49 o 
   7   6   3       31.26       27.52      2.99 o 
   8   6   3        2.96        3.01      1.99 o 
   9   6   3      639.65      652.78     31.25 o 
  10   6   3      582.99      626.22     19.45 o 
  11   6   3       21.21       16.70      6.24 o 
  12   6   3        2.87        3.25      3.51 o 
  13   6   3        9.12        5.52      3.98 o 
  14   6   3      110.35      122.84      9.65 o 
   0   7   3      411.64      387.11     13.00 o 
   1   7   3       91.61      108.62      4.24 o 
   2   7   3      146.75      161.00      3.73 o 
   3   7   3      497.40      470.90      7.70 o 
   4   7   3      796.28      748.85     18.13 o 
   5   7   3      142.21      129.06      7.22 o 
   6   7   3      387.07      395.55     16.25 o 
   7   7   3      417.78      414.18     11.62 o 
   8   7   3      167.30      175.83      9.95 o 
   9   7   3      420.87      403.99     13.30 o 
  10   7   3       24.12       23.47      4.62 o 
  11   7   3       57.33       52.95      6.53 o 
  12   7   3       93.22      108.03      8.57 o 
  13   7   3       28.43       36.15      6.10 o 
  14   7   3        4.29        5.11      4.34 o 
   1   8   3      418.34      409.54      6.52 o 
   2   8   3       53.84       61.34      2.31 o 
   3   8   3      270.87      278.95      5.91 o 
   4   8   3      124.81      104.20      5.69 o 
   5   8   3        7.60        5.66      1.72 o 
   6   8   3     1391.18     1418.86     34.41 o 
   7   8   3      174.81      190.82      9.12 o 
   8   8   3      494.76      530.88     16.38 o 
   9   8   3       60.61       79.33      6.29 o 
  10   8   3      146.87      132.57      8.83 o 
  11   8   3        9.66        7.81      4.50 o 
  12   8   3       75.93       76.96      7.75 o 
  13   8   3       13.22        8.03      5.32 o 
  14   8   3      202.20      241.47     15.56 o 
   0   9   3      552.20      545.73     10.87 o 
   1   9   3      211.90      215.09      4.17 o 
   2   9   3       39.78       36.23      1.90 o 
   3   9   3       84.04       96.91      3.67 o 
   4   9   3      857.50      899.76     23.56 o 
   5   9   3      625.60      641.22     14.50 o 
   6   9   3      656.87      685.46     14.48 o 
   7   9   3      298.18      325.96     10.64 o 
   8   9   3      115.10      103.99      7.46 o 
   9   9   3      517.99      476.27     16.53 o 
  10   9   3       19.18       15.42      4.20 o 
  11   9   3      284.69      300.73     13.41 o 
  12   9   3      191.43      221.73     20.25 o 
  13   9   3       28.11       21.77      5.36 o 
   1  10   3      457.01      488.83      7.28 o 
   2  10   3      238.16      250.87      4.82 o 
   3  10   3      508.99      514.35     11.62 o 
   4  10   3      212.17      186.92      6.47 o 
   5  10   3       57.90       58.46      4.12 o 
   6  10   3       95.91       89.88      6.21 o 
   7  10   3       46.77       40.66      4.23 o 
   8  10   3       32.63       28.47      4.65 o 
   9  10   3       37.81       28.53      5.01 o 
  10  10   3      146.26      172.53     10.06 o 
  11  10   3       44.29       39.91      5.94 o 
  12  10   3      132.73      144.34      9.92 o 
  13  10   3        2.72        6.70      4.28 o 
   0  11   3       39.01       40.78      2.65 o 
   1  11   3      117.30      116.88      3.25 o 
   2  11   3      634.67      605.98     12.98 o 
   3  11   3       64.51       58.77      3.65 o 
   4  11   3      706.56      754.75     14.15 o 
   5  11   3      393.37      407.14     11.07 o 
   6  11   3      399.77      385.25     10.30 o 
   7  11   3       16.86       12.49      5.14 o 
   8  11   3      168.18      157.32      9.08 o 
   9  11   3      116.37      127.63      8.56 o 
  10  11   3       54.16       36.64      5.60 o 
  11  11   3       15.76       19.76      5.22 o 
  12  11   3      122.62      126.12     10.06 o 
  13  11   3        6.08       -0.59      4.51 o 
   1  12   3      694.26      709.19     11.50 o 
   2  12   3      626.93      603.80     13.06 o 
   3  12   3      914.29      973.93     19.27 o 
   4  12   3      133.94      137.28      5.93 o 
   5  12   3      977.80     1030.62     21.11 o 
   6  12   3      497.49      530.77     18.69 o 
   7  12   3      435.20      408.07     21.07 o 
   8  12   3       18.86       13.04      3.66 o 
   9  12   3       72.41       67.64      6.64 o 
  10  12   3       80.80       87.54      8.31 o 
  11  12   3       48.39       47.91      8.09 o 
  12  12   3       39.90       48.13      6.66 o 
   0  13   3      719.93      708.78     19.48 o 
   1  13   3      144.95      143.57      4.70 o 
   2  13   3      378.14      379.14      9.74 o 
   3  13   3      145.61      145.20     10.11 o 
   4  13   3     1424.69     1379.90     27.24 o 
   5  13   3      832.76      866.59     18.80 o 
   6  13   3       73.15       66.72     10.41 o 
   7  13   3       76.56       64.27      7.81 o 
   8  13   3      112.90      125.15     15.33 o 
   9  13   3       46.84       50.09      6.21 o 
  10  13   3       19.89       19.34      4.64 o 
  11  13   3        3.24       -0.45      3.27 o 
  12  13   3       25.51       17.57      6.05 o 
   1  14   3      539.52      526.34     13.30 o 
   2  14   3      661.80      627.05     17.94 o 
   3  14   3       97.82      106.02      6.13 o 
   4  14   3       77.44       72.10      4.67 o 
   5  14   3      115.40      116.40      8.15 o 
   6  14   3      560.68      533.09     31.57 o 
   7  14   3       98.15       85.14      7.16 o 
   8  14   3        6.21        6.22      3.45 o 
   9  14   3        8.28        3.88      3.30 o 
  10  14   3       63.43       58.26      6.85 o 
  11  14   3        8.20        4.83      4.20 o 
  12  14   3        9.67        7.86      5.19 o 
   0  15   3      448.65      434.56     20.83 o 
   1  15   3      428.90      425.00     11.84 o 
   2  15   3      242.78      229.16     10.35 o 
   3  15   3      101.94      107.34      6.31 o 
   4  15   3       65.99       66.19      6.27 o 
   5  15   3      113.39      119.76     15.40 o 
   6  15   3      201.69      228.64     11.94 o 
   7  15   3      141.17      130.86      8.62 o 
   8  15   3      482.34      448.94     16.45 o 
   9  15   3        6.18        6.99      3.88 o 
  10  15   3        6.31        6.67      4.95 o 
  11  15   3        3.99        2.59      4.53 o 
   1  16   3      158.93      176.07     13.23 o 
   2  16   3      729.67      725.71     22.17 o 
   3  16   3       65.60       49.85      5.60 o 
   4  16   3        3.56        1.78      3.47 o 
   5  16   3        8.50        5.64      3.38 o 
   6  16   3       97.56       81.21     11.39 o 
   7  16   3       96.29      106.19      7.91 o 
   8  16   3       87.12       86.10      7.55 o 
   9  16   3       30.72       36.85      8.79 o 
  10  16   3       36.81       36.09      5.97 o 
  11  16   3       12.27       17.88      8.46 o 
   0  17   3       76.79       80.06      9.33 o 
   1  17   3       42.06       42.52      7.59 o 
   2  17   3       88.38       80.68     10.85 o 
   3  17   3      135.57      172.20      9.73 o 
   4  17   3      222.60      214.11     13.89 o 
   5  17   3       14.90        9.00      3.99 o 
   6  17   3      128.13      129.46     14.10 o 
   7  17   3       10.14       -0.05      3.30 o 
   8  17   3       12.46       18.46      4.75 o 
   9  17   3       56.24       63.91      7.65 o 
  10  17   3        6.50        3.66      4.32 o 
   1  18   3       61.00       88.08     10.20 o 
   2  18   3       59.16       52.72      8.90 o 
   3  18   3        3.30        5.00      3.30 o 
   4  18   3       19.23       11.46      4.12 o 
   5  18   3        2.79        3.99      3.52 o 
   6  18   3       62.55       81.11      9.55 o 
   7  18   3       15.13       22.58      5.44 o 
   8  18   3       35.59       39.91     10.12 o 
   9  18   3       19.59       17.23      5.14 o 
  10  18   3        0.02       -0.46      4.26 o 
   1  19   3        4.17        6.94      5.42 o 
   2  19   3      102.50       95.89     11.72 o 
   3  19   3       97.46      103.70     12.37 o 
   4  19   3       50.88       55.56      6.70 o 
   5  19   3       18.25       12.53      4.66 o 
   6  19   3        5.09       -1.63      3.58 o 
   7  19   3       11.74        7.76      4.42 o 
   8  19   3       38.11       46.96      6.71 o 
   9  19   3       62.26       62.16     15.19 o 
   2  20   3       54.81       51.42      9.55 o 
   3  20   3       46.00       38.84      9.33 o 
   4  20   3       16.81       13.45      7.16 o 
   5  20   3       28.03       37.10      9.55 o 
   6  20   3       13.33       12.95      4.68 o 
   7  20   3      108.81       88.04      9.12 o 
   8  20   3       19.62       17.28      6.46 o 
   2  21   3       57.31       45.56      9.98 o 
   3  21   3       17.51       32.11      8.90 o 
   4  21   3       37.63       39.49      9.98 o 
   5  21   3       32.83       39.49     10.20 o 
   6  21   3       30.48       26.25      9.33 o 
   7  21   3       27.85       31.89     10.85 o 
   3  22   3        7.47       14.32      8.24 o 
   4  22   3       10.71        9.98      7.16 o 
   5  22   3       27.66       34.93     10.20 o 
   6  22   3       70.19       86.57     14.32 o 
   4  23   3       59.26       76.80     13.67 o 
   5  23   3        3.92        0.43      6.94 o 
   0   0   4     2906.40     2765.75     94.38 o 
   2   0   4     1479.07     1448.40     57.93 o 
   4   0   4      139.43      133.36     13.45 o 
   6   0   4      615.28      625.72     44.80 o 
   8   0   4      797.61      796.01     42.31 o 
  10   0   4      237.14      256.01     23.43 o 
  12   0   4       57.08       71.60     14.75 o 
  14   0   4       10.87        9.76      8.46 o 
   1   1   4      812.76      877.03     21.91 o 
   2   1   4     2709.90     2710.10     53.55 o 
   3   1   4      786.40      802.93     22.65 o 
   4   1   4      333.79      360.83     12.33 o 
   5   1   4       20.26       19.33      3.73 o 
   6   1   4      657.36      638.43     18.29 o 
   7   1   4      303.31      295.44     11.95 o 
   8   1   4       82.66       76.63      9.80 o 
   9   1   4      105.34      115.64     11.58 o 
  10   1   4      502.81      551.78     24.60 o 
  11   1   4       33.88       39.86     14.43 o 
  12   1   4        6.19        3.44      5.64 o 
  13   1   4        3.45        2.38      4.68 o 
  14   1   4      169.12      186.99     16.71 o 
   0   2   4      663.56      651.58     22.37 o 
   1   2   4      259.52      243.07      8.65 o 
   2   2   4       84.79       81.26      5.30 o 
   3   2   4       42.19       52.67      4.56 o 
   4   2   4     1384.21     1340.34     32.92 o 
   5   2   4      370.94      333.85     12.18 o 
   6   2   4      432.15      455.65     18.60 o 
   7   2   4      440.12      454.57     15.20 o 
   8   2   4      871.67      945.90     35.36 o 
   9   2   4       91.53      102.79     24.52 o 
  10   2   4       47.90       42.81      8.18 o 
  11   2   4       10.98        9.50      5.05 o 
  12   2   4      281.29      280.84     23.00 o 
  13   2   4       81.35       75.58     19.20 o 
   1   3   4      139.23      130.27      6.08 o 
   2   3   4      125.67      109.82      5.14 o 
   3   3   4       54.31       60.67      4.58 o 
   4   3   4        4.53        5.34      1.83 o 
   5   3   4       21.74       16.99      3.05 o 
   6   3   4      148.48      141.84     14.48 o 
   7   3   4      424.57      425.76     16.55 o 
   8   3   4      230.45      264.10     16.16 o 
   9   3   4       99.89       93.16     10.88 o 
  10   3   4       93.49      106.51     11.65 o 
  11   3   4       19.54       20.32      6.64 o 
  12   3   4        2.14       -4.05      4.05 o 
  13   3   4        5.91       13.37      6.08 o 
   0   4   4     1561.44     1580.25     45.67 o 
   1   4   4       46.87       44.68      6.26 o 
   2   4   4      217.05      201.13      7.19 o 
   3   4   4      135.79      138.47      5.55 o 
   4   4   4      443.43      416.76     10.13 o 
   5   4   4      207.16      208.64     11.03 o 
   6   4   4      146.21      155.18      9.92 o 
   7   4   4      829.36      851.41     33.19 o 
   8   4   4      267.12      259.21     16.37 o 
   9   4   4      257.88      241.88     29.72 o 
  10   4   4      103.13      107.77     15.30 o 
  11   4   4       36.73       47.25     17.57 o 
  12   4   4      152.45      180.75     14.80 o 
  13   4   4       85.67      112.58     12.34 o 
   1   5   4      499.32      518.87     12.69 o 
   2   5   4      213.53      202.81      7.04 o 
   3   5   4       35.64       39.04      4.80 o 
   4   5   4       37.60       44.77      2.68 o 
   5   5   4      391.41      405.15     15.04 o 
   6   5   4      257.03      261.26     12.54 o 
   7   5   4      138.29      120.75      9.51 o 
   8   5   4      252.62      257.33     16.25 o 
   9   5   4       81.41       73.60     13.99 o 
  10   5   4      321.42      342.30     83.42 o 
  11   5   4        3.86        2.12      4.59 o 
  12   5   4      144.14      167.29     14.51 o 
  13   5   4       30.53       45.22      8.95 o 
   0   6   4     1138.57     1052.16     29.67 o 
   1   6   4      578.76      606.20     13.82 o 
   2   6   4       65.56       65.63      5.04 o 
   3   6   4      185.86      195.82      6.37 o 
   4   6   4      213.92      214.50      7.58 o 
   5   6   4      196.14      175.32     10.01 o 
   6   6   4        5.35        4.72      2.98 o 
   7   6   4       82.08       91.49     10.13 o 
   8   6   4      216.84      209.86     14.73 o 
   9   6   4       60.73       44.40      8.02 o 
  10   6   4        4.06        3.36      4.35 o 
  11   6   4       19.03       15.28      6.18 o 
  12   6   4       62.16       57.45      9.75 o 
  13   6   4       49.86       48.81     13.99 o 
   1   7   4      284.64      271.99     11.37 o 
   2   7   4      397.25      382.68      9.81 o 
   3   7   4      319.03      327.83     11.71 o 
   4   7   4      161.02      144.35      8.85 o 
   5   7   4       67.52       73.27      6.88 o 
   6   7   4      397.38      387.51     21.32 o 
   7   7   4      148.23      149.42     20.61 o 
   8   7   4       18.13       12.40      5.57 o 
   9   7   4      113.74       99.04     10.93 o 
  10   7   4      202.90      206.80     15.31 o 
  11   7   4      151.17      149.82     13.86 o 
  12   7   4        4.83        8.88      6.07 o 
  13   7   4       44.25       41.11      8.82 o 
   0   8   4       87.38       75.00      5.98 o 
   1   8   4       66.19       61.76      3.79 o 
   2   8   4     1089.93     1137.13     18.50 o 
   3   8   4       30.89       31.31      4.11 o 
   4   8   4     2146.21     2096.05     55.02 o 
   5   8   4       90.35      101.59      7.85 o 
   6   8   4      309.58      335.50     17.10 o 
   7   8   4      138.91      141.35     12.14 o 
   8   8   4       44.07       30.12     10.85 o 
   9   8   4       33.17       45.45     17.03 o 
  10   8   4       64.66       79.61     10.42 o 
  11   8   4        9.88        3.61      5.14 o 
  12   8   4      102.22       83.58     11.52 o 
  13   8   4        7.56        4.86      5.42 o 
   1   9   4      137.10      142.56      4.32 o 
   2   9   4     1009.29      994.15     16.58 o 
   3   9   4      419.22      434.78     17.24 o 
   4   9   4      143.86      123.15      9.27 o 
   5   9   4       51.27       68.95      9.76 o 
   6   9   4      717.57      666.54     25.49 o 
   7   9   4       95.84      107.37     17.14 o 
   8   9   4      133.24      139.88     26.58 o 
   9   9   4       84.95       53.85      8.78 o 
  10   9   4      202.43      215.84     15.91 o 
  11   9   4       18.83       22.35      8.90 o 
  12   9   4        8.54        8.53      6.10 o 
   0  10   4     2439.82     2513.86     60.19 o 
   1  10   4      149.56      155.63      5.71 o 
   2  10   4      218.29      223.66      8.44 o 
   3  10   4       28.47       20.85      7.05 o 
   4  10   4      380.49      379.43     26.79 o 
   5  10   4      164.59      169.16      9.81 o 
   6  10   4      356.15      336.28     22.56 o 
   7  10   4      218.80      181.36     13.70 o 
   8  10   4      309.01      338.79     18.51 o 
   9  10   4       11.74       14.82      5.90 o 
  10  10   4        4.81        4.39      4.89 o 
  11  10   4       40.40       57.83      9.80 o 
  12  10   4       41.62       45.61      9.17 o 
   1  11   4      287.13      308.90      6.55 o 
   2  11   4       73.24       84.97      5.03 o 
   3  11   4      113.50      108.96      5.94 o 
   4  11   4       20.87       26.11      5.10 o 
   5  11   4      103.08       78.10     11.06 o 
   6  11   4      276.82      308.97     43.72 o 
   7  11   4      252.24      223.95     26.25 o 
   8  11   4        7.57        9.92      5.25 o 
   9  11   4       23.92       32.76      7.29 o 
  10  11   4      168.61      193.80     15.31 o 
  11  11   4       20.99       26.34      7.26 o 
  12  11   4        7.81        9.10      5.84 o 
   0  12   4     1067.65     1026.36     22.46 o 
   1  12   4      242.49      236.03      7.16 o 
   2  12   4       97.49       84.00      5.25 o 
   3  12   4       36.82       34.67      5.34 o 
   4  12   4      184.06      173.69     11.02 o 
   5  12   4       16.38       34.28      8.24 o 
   6  12   4       45.08       34.49      9.76 o 
   7  12   4      170.13      185.80     13.74 o 
   8  12   4      314.32      324.60     18.22 o 
   9  12   4       16.04       23.84      8.03 o 
  10  12   4       12.70        6.73      5.21 o 
  11  12   4        6.16        5.02      5.18 o 
   1  13   4      307.58      335.09     29.18 o 
   2  13   4      128.36      131.05      8.53 o 
   3  13   4       35.54       36.40      5.75 o 
   4  13   4       67.76       65.09      9.33 o 
   5  13   4      408.60      443.67     24.30 o 
   6  13   4      206.95      205.75     30.59 o 
   7  13   4       71.11       63.98      9.10 o 
   8  13   4       79.42       87.42     10.51 o 
   9  13   4       18.12        8.03      7.70 o 
  10  13   4        0.10        8.34      5.32 o 
  11  13   4       44.71       52.71      9.80 o 
   0  14   4      443.21      428.52     15.04 o 
   1  14   4       54.46       58.97      5.71 o 
   2  14   4       58.74       61.82      6.51 o 
   3  14   4       41.38       51.69      6.24 o 
   4  14   4       90.72       91.56     10.85 o 
   5  14   4       43.37       60.10      9.76 o 
   6  14   4       63.82       62.27     10.41 o 
   7  14   4       97.68       97.03     10.51 o 
   8  14   4       20.81       17.32      6.94 o 
   9  14   4      114.77      123.36     12.34 o 
  10  14   4        3.57       12.03      7.16 o 
  11  14   4       79.35       91.46     12.09 o 
   1  15   4       48.44       58.26      7.05 o 
   2  15   4      113.46      113.28      8.28 o 
   3  15   4        6.22        4.99      4.34 o 
   4  15   4      267.48      219.99     16.49 o 
   5  15   4       44.30       46.43      9.11 o 
   6  15   4       64.58       70.73     11.06 o 
   7  15   4      187.94      193.50     14.41 o 
   8  15   4       34.35       23.40      6.72 o 
   9  15   4       40.61       52.22     13.34 o 
  10  15   4      114.08      140.41     16.71 o 
   1  16   4       27.96       24.08      6.07 o 
   2  16   4       47.34       56.84      8.24 o 
   3  16   4       44.51       41.44      8.03 o 
   4  16   4       42.68       31.02      7.81 o 
   5  16   4       53.84       58.14      9.98 o 
   6  16   4       33.99       30.81      8.68 o 
   7  16   4      132.28      109.00     11.46 o 
   8  16   4      331.48      384.15     57.28 o 
   9  16   4        3.94        3.03      5.22 o 
  10  16   4       58.05       55.83     10.30 o 
   2  17   4      144.76      132.99     12.37 o 
   3  17   4      234.35      263.82     17.79 o 
   4  17   4       35.19       25.82      7.38 o 
   5  17   4      144.16      167.27     15.62 o 
   6  17   4        1.65        4.56      5.64 o 
   7  17   4      172.83      183.26     14.37 o 
   8  17   4       80.97       72.77     16.49 o 
   9  17   4       30.70       19.14      8.24 o 
   2  18   4        9.24       10.41      5.64 o 
   3  18   4        7.27       15.19      6.29 o 
   4  18   4      236.49      261.65     18.66 o 
   5  18   4       59.95       65.30     10.85 o 
   6  18   4       26.86       33.19      9.11 o 
   7  18   4       15.05       10.15      6.83 o 
   8  18   4       74.24       71.13     12.91 o 
   3  19   4        0.03        4.77      4.99 o 
   4  19   4       36.36       32.54      8.68 o 
   5  19   4        2.05        0.22      5.42 o 
   6  19   4      154.72      176.17     17.57 o 
   7  19   4       35.41       28.42      7.82 o 
   4  20   4       72.22       64.65     11.28 o 
   5  20   4        5.20       14.97      7.59 o 
   6  20   4        9.75       22.78      8.68 o 
   7  20   4       20.67       13.67      8.03 o 
   4  21   4       25.79       32.98      9.98 o 
   5  21   4        6.92        7.16      6.51 o 
   2   0   5      894.67      857.67     24.07 o 
   4   0   5      191.98      158.71     12.91 o 
   6   0   5     1000.99     1043.34     51.42 o 
   8   0   5      454.97      491.19     34.06 o 
  10   0   5       11.00       14.97      8.46 o 
  12   0   5       48.92       75.93     16.49 o 
   0   1   5      317.33      285.65     14.71 o 
   1   1   5      284.21      285.00     12.42 o 
   2   1   5       56.42       51.96      5.24 o 
   3   1   5       50.31       56.75      5.67 o 
   4   1   5       39.01       35.76      8.78 o 
   5   1   5      259.72      263.73     13.48 o 
   6   1   5      243.05      255.83     16.70 o 
   7   1   5       63.09       62.54      9.65 o 
   8   1   5      292.41      302.96     19.16 o 
   9   1   5      144.27      149.20     14.16 o 
  10   1   5      104.58       96.68     12.05 o 
  11   1   5       45.72       46.11      9.04 o 
  12   1   5       33.10       37.51      9.17 o 
   1   2   5      155.51      154.82      7.03 o 
   2   2   5     1460.51     1498.79     27.10 o 
   3   2   5       87.67       74.52      5.98 o 
   4   2   5      135.69      126.67      6.89 o 
   5   2   5      356.21      347.15     15.37 o 
   6   2   5      283.84      276.49     17.46 o 
   7   2   5       46.69       40.75      8.27 o 
   8   2   5       23.50       18.78     11.28 o 
   9   2   5        0.23       -1.82      3.97 o 
  10   2   5      279.38      267.61     18.64 o 
  11   2   5        6.96        1.27     10.31 o 
  12   2   5        7.76        4.36      6.13 o 
   0   3   5     1655.04     1652.36     45.71 o 
   1   3   5      177.89      207.04      7.88 o 
   2   3   5      233.77      213.08      7.91 o 
   3   3   5      255.70      250.60      8.63 o 
   4   3   5      430.47      452.13     24.75 o 
   5   3   5      127.46      111.26     29.61 o 
   6   3   5       31.53       37.01      7.66 o 
   7   3   5        7.01        6.53      6.18 o 
   8   3   5      594.45      663.20     28.20 o 
   9   3   5      183.25      215.32     20.07 o 
  10   3   5       16.59       19.58     13.02 o 
  11   3   5        4.64        6.06      7.70 o 
  12   3   5      162.02      145.26     14.64 o 
   1   4   5      464.46      467.84     13.21 o 
   2   4   5      474.30      433.61     11.54 o 
   3   4   5      388.38      392.30     10.79 o 
   4   4   5       66.91       48.75      6.55 o 
   5   4   5       54.77       43.30      7.71 o 
   6   4   5      134.87      122.23     11.82 o 
   7   4   5       81.97      107.60     11.76 o 
   8   4   5        0.68       -1.75      3.86 o 
   9   4   5       36.44       35.71      8.21 o 
  10   4   5       46.70       45.62      9.73 o 
  11   4   5       31.20       36.68      8.74 o 
  12   4   5       27.24       20.67      7.44 o 
   0   5   5      268.32      244.18     12.60 o 
   1   5   5       38.94       39.95      4.39 o 
   2   5   5      446.15      415.93     11.04 o 
   3   5   5      199.20      199.56     10.98 o 
   4   5   5     2306.48     2217.06     49.76 o 
   5   5   5        9.20        8.27      4.69 o 
   6   5   5       13.68        6.70      4.64 o 
   7   5   5       51.92       39.12     10.52 o 
   8   5   5      116.74      124.17     12.81 o 
   9   5   5       50.52       62.20     10.29 o 
  10   5   5      110.69       93.14     12.25 o 
  11   5   5       10.82       14.22      7.03 o 
  12   5   5      151.24      148.42     20.07 o 
   1   6   5      274.13      279.34     15.09 o 
   2   6   5      301.69      287.76      9.42 o 
   3   6   5      192.60      188.22     17.36 o 
   4   6   5       59.86       71.87     10.86 o 
   5   6   5      340.36      348.69     18.28 o 
   6   6   5      488.55      506.53     23.10 o 
   7   6   5      142.54      143.20     13.33 o 
   8   6   5      114.84      108.19     12.25 o 
   9   6   5       92.28       96.15     12.07 o 
  10   6   5      340.94      343.45     24.19 o 
  11   6   5       46.08       60.23     10.62 o 
  12   6   5       28.54       31.15      8.55 o 
   0   7   5      196.53      200.05     23.65 o 
   1   7   5      110.63       97.39      5.45 o 
   2   7   5      275.10      284.13     14.21 o 
   3   7   5      191.42      191.83     15.15 o 
   4   7   5      108.18      106.29      8.50 o 
   5   7   5      247.97      244.80     28.42 o 
   6   7   5       26.03       24.82      6.46 o 
   7   7   5       11.23        4.13      4.97 o 
   8   7   5       77.90       69.49     16.05 o 
   9   7   5       18.09       13.47      6.46 o 
  10   7   5       17.38        6.57      5.74 o 
  11   7   5       91.90       96.91     16.16 o 
  12   7   5      128.65      147.89     15.62 o 
   1   8   5      119.74      105.42      5.57 o 
   2   8   5      631.10      610.28     21.98 o 
   3   8   5        9.37        7.60      1.88 o 
   4   8   5       80.80       79.60      7.58 o 
   5   8   5       48.53       67.37      9.32 o 
   6   8   5      379.53      385.59     20.11 o 
   7   8   5       17.77       25.66      6.88 o 
   8   8   5       96.72       96.57     11.45 o 
   9   8   5       34.80       35.85      8.27 o 
  10   8   5      151.20      172.21     15.73 o 
  11   8   5       26.16       20.38      7.67 o 
   0   9   5      229.22      245.24     11.68 o 
   1   9   5      163.16      153.98      9.96 o 
   2   9   5       51.76       49.83      6.55 o 
   3   9   5       86.77       98.05      8.77 o 
   4   9   5       91.84       96.42     10.14 o 
   5   9   5      114.52      117.72     11.32 o 
   6   9   5       21.63       23.03      6.51 o 
   7   9   5       69.75       75.79     11.72 o 
   8   9   5       47.42       61.65      9.79 o 
   9   9   5       30.98       39.46     27.23 o 
  10   9   5       12.29       12.15      6.29 o 
  11   9   5       17.61       21.21      7.58 o 
   1  10   5      182.89      195.03     10.74 o 
   2  10   5       24.54       23.89      3.00 o 
   3  10   5       58.36       73.13     16.71 o 
   4  10   5        9.17        6.94      5.21 o 
   5  10   5       78.68       80.45     10.20 o 
   6  10   5      287.38      316.79     23.87 o 
   7  10   5       86.51       76.14     10.37 o 
   8  10   5       54.56       49.75     10.74 o 
   9  10   5        3.54        4.34      5.05 o 
  10  10   5       32.22       39.28     20.72 o 
  11  10   5       54.90       55.80     10.56 o 
   0  11   5       60.64       42.09      4.77 o 
   1  11   5       92.10      102.79      5.56 o 
   2  11   5       34.82       38.80      5.81 o 
   3  11   5       32.02       26.03      7.38 o 
   4  11   5      205.58      216.96     17.14 o 
   5  11   5       19.02       20.20      5.91 o 
   6  11   5       41.51       44.39      8.50 o 
   7  11   5       46.12       53.53      9.15 o 
   8  11   5       93.26       86.84     11.28 o 
   9  11   5       39.19       38.25      8.87 o 
  10  11   5       33.61       47.79     14.86 o 
   1  12   5      119.49      151.69      9.45 o 
   2  12   5      227.54      258.80     13.04 o 
   3  12   5       64.93       67.04      9.98 o 
   4  12   5        1.21        0.87      4.34 o 
   5  12   5       10.20        7.51      4.73 o 
   6  12   5       17.45       13.89      8.35 o 
   7  12   5       63.76       68.91     10.03 o 
   8  12   5       12.80        4.90      5.05 o 
   9  12   5       42.14       47.10     13.89 o 
  10  12   5      186.26      194.94     16.37 o 
   2  13   5      122.11      112.94      8.86 o 
   3  13   5       21.61       29.29      7.59 o 
   4  13   5       89.38       87.00     11.72 o 
   5  13   5      196.77      200.68     17.36 o 
   6  13   5      149.18      143.51     13.03 o 
   7  13   5       68.12       61.25      9.78 o 
   8  13   5      214.91      255.18     17.72 o 
   9  13   5        2.70       -2.05      4.53 o 
  10  13   5        8.14        0.97      5.32 o 
   2  14   5      140.42      155.77     13.23 o 
   3  14   5      200.45      197.65     15.19 o 
   4  14   5        8.71       12.37      6.07 o 
   5  14   5      147.71      170.53     15.84 o 
   6  14   5      102.10      105.99     11.40 o 
   7  14   5       31.94       38.76      8.34 o 
   8  14   5        5.82       -1.65      4.49 o 
   9  14   5        1.08        2.64      5.16 o 
   3  15   5       11.36        2.60      4.77 o 
   4  15   5      185.31      192.66     16.49 o 
   5  15   5       24.09       26.69      8.03 o 
   6  15   5       14.80       15.52      5.81 o 
   7  15   5       45.54       60.44      9.67 o 
   8  15   5      102.92      116.29     12.70 o 
   9  15   5       30.57       30.48      8.18 o 
   3  16   5        0.36        2.82      4.99 o 
   4  16   5        2.12       -1.74      4.56 o 
   5  16   5       13.46       19.53      7.16 o 
   6  16   5      107.34      103.77     11.66 o 
   7  16   5       13.06       12.14     10.41 o 
   8  16   5       24.57       24.01      7.25 o 
   4  17   5       14.73        9.55      6.29 o 
   5  17   5       61.49       65.30     11.28 o 
   6  17   5       17.38       14.29      6.13 o 
   7  17   5       13.77       10.35      5.78 o 
   4  18   5       45.66       60.10     10.41 o 
   5  18   5       20.38       24.52      8.68 o 
   6  18   5       11.15       10.63      7.38 o 
   5  19   5       20.39        6.94      6.51 o 
   0   0   6     1735.39     1741.50     70.73 o 
   2   0   6      366.66      336.35     17.62 o 
   4   0   6      287.29      326.95     26.03 o 
   6   0   6       65.26      104.14     17.36 o 
   8   0   6       10.63       12.15      8.68 o 
  10   0   6        6.97        8.90      9.11 o 
   1   1   6      156.81      172.79      7.76 o 
   2   1   6      641.81      629.33     16.23 o 
   3   1   6      227.77      249.13     14.56 o 
   4   1   6        7.59        7.09      6.18 o 
   5   1   6      220.20      240.69     23.54 o 
   6   1   6      302.76      338.58     26.58 o 
   7   1   6       34.47       22.80      9.00 o 
   8   1   6       32.09       29.68      8.28 o 
   9   1   6       32.15       39.62      9.30 o 
  10   1   6      168.78      187.51     17.04 o 
  11   1   6       47.12       57.96     11.02 o 
   0   2   6      636.95      675.99     22.29 o 
   1   2   6       38.67       37.36      4.14 o 
   2   2   6       50.75       63.90      7.47 o 
   3   2   6       56.08       60.15      9.12 o 
   4   2   6      147.95      148.04     13.41 o 
   5   2   6       74.02       64.59     10.11 o 
   6   2   6      110.14       93.88     11.96 o 
   7   2   6       33.58       35.24      8.51 o 
   8   2   6      339.41      347.24     21.66 o 
   9   2   6       13.10       19.85      7.34 o 
  10   2   6       41.66       38.59     12.69 o 
  11   2   6       68.67       61.50     11.34 o 
   1   3   6        4.54       -0.30      2.19 o 
   2   3   6       82.34       82.41      6.75 o 
   3   3   6      589.17      600.73     25.88 o 
   4   3   6      225.10      270.57     17.54 o 
   5   3   6       45.77       34.36     10.85 o 
   6   3   6       91.63      112.23     12.80 o 
   7   3   6       54.27       54.42      9.96 o 
   8   3   6       24.49       21.83      7.44 o 
   9   3   6       40.14       35.05      8.81 o 
  10   3   6      108.30      106.73     13.81 o 
  11   3   6       18.65       12.31      6.82 o 
   0   4   6      378.72      382.07     15.21 o 
   1   4   6       15.08       12.65      3.09 o 
   2   4   6       88.32       85.11     10.86 o 
   3   4   6       80.55       78.98     10.16 o 
   4   4   6      788.98      841.49     31.97 o 
   5   4   6        7.02        1.64      4.26 o 
   6   4   6       33.28       24.59      6.86 o 
   7   4   6       31.39       36.89      8.74 o 
   8   4   6      124.21      150.30     14.98 o 
   9   4   6       66.55       70.52     16.16 o 
  10   4   6       25.84       30.25      9.02 o 
   1   5   6       95.34      103.75      7.06 o 
   2   5   6       63.79       55.81      7.56 o 
   3   5   6       56.99       59.42      9.36 o 
   4   5   6       81.89       82.04     10.52 o 
   5   5   6       40.20       50.35      9.42 o 
   6   5   6      252.06      260.22     25.06 o 
   7   5   6       11.98        7.08      5.67 o 
   8   5   6       76.09       90.45     15.95 o 
   9   5   6       18.88       22.05     10.63 o 
  10   5   6       93.38      112.02     14.23 o 
   0   6   6      106.01      114.57     10.52 o 
   1   6   6       28.61       21.65      8.24 o 
   2   6   6       34.55       34.89      5.74 o 
   3   6   6      244.73      246.17     16.58 o 
   4   6   6      325.31      429.04     21.22 o 
   5   6   6       21.68       20.39     15.08 o 
   6   6   6       81.50       77.85     11.05 o 
   7   6   6       12.02       12.59      6.26 o 
   8   6   6       44.42       32.43     21.91 o 
   9   6   6       28.14       21.83      8.12 o 
  10   6   6       11.30       13.59      6.97 o 
   1   7   6      104.85      138.12     26.69 o 
   2   7   6      210.83      201.97     27.23 o 
   3   7   6      152.51      160.86     13.34 o 
   4   7   6        9.61        3.07      4.37 o 
   5   7   6       30.52       10.80     11.61 o 
   6   7   6      152.45      166.51     23.11 o 
   7   7   6       80.98       98.14     14.97 o 
   8   7   6       28.56       28.12      8.34 o 
   9   7   6        2.15        5.49      5.65 o 
  10   7   6      108.41      114.19     14.12 o 
   1   8   6       23.07       23.81      5.75 o 
   2   8   6       97.83      109.78     13.45 o 
   3   8   6       24.15       14.60      6.62 o 
   4   8   6       28.73       22.01      8.68 o 
   5   8   6       19.08        8.88      5.52 o 
   6   8   6       10.63        6.59      5.32 o 
   7   8   6        1.04        1.94      4.90 o 
   8   8   6      119.80      145.11     14.88 o 
   9   8   6       85.29       99.79     13.13 o 
  10   8   6       39.30       58.03     11.61 o 
   1   9   6       44.81       41.00      8.90 o 
   2   9   6      409.15      387.92     24.73 o 
   3   9   6      170.38      178.33     13.88 o 
   4   9   6        2.78        1.74      4.49 o 
   5   9   6      156.29      143.94     13.40 o 
   6   9   6      226.95      248.04     17.61 o 
   7   9   6       15.01       17.84      6.97 o 
   8   9   6        0.66        7.79      5.93 o 
   9   9   6       18.42       21.49     10.74 o 
   2  10   6        3.50        0.22      4.77 o 
   3  10   6       30.95       33.85      9.11 o 
   4  10   6      196.26      199.29     33.09 o 
   5  10   6       74.25       95.37     11.32 o 
   6  10   6       69.92       58.31     14.97 o 
   7  10   6       22.87       24.33      7.91 o 
   8  10   6       87.22       94.85     19.09 o 
   9  10   6        4.28        9.13      6.44 o 
   2  11   6       73.50       77.24     10.85 o 
   3  11   6       60.91       56.19     10.41 o 
   4  11   6        2.23       -1.63      4.66 o 
   5  11   6        4.41        3.07      5.05 o 
   6  11   6      166.37      183.34     15.40 o 
   7  11   6       26.36       20.74     14.97 o 
   8  11   6       32.62       35.28     13.23 o 
   9  11   6       13.62       14.08      9.22 o 
   3  12   6        7.74        8.03      5.64 o 
   4  12   6      237.31      237.57     16.13 o 
   5  12   6       27.52       16.17     18.01 o 
   6  12   6       21.16       19.58      7.24 o 
   7  12   6        3.50        3.59      4.76 o 
   8  12   6       62.69       55.07     10.23 o 
   3  13   6        2.66       -3.25      4.77 o 
   4  13   6       39.85       37.97      9.55 o 
   5  13   6       15.36       -0.30      4.93 o 
   6  13   6       24.04       21.55      7.33 o 
   7  13   6       21.43       18.41      7.14 o 
   4  14   6       20.59        4.77      6.51 o 
   5  14   6       19.62       25.46      7.29 o 
   6  14   6       51.14       46.55      9.10 o 
   7  14   6        7.68        0.81      4.88 o 
   4  15   6       74.87       77.24     11.72 o 
   5  15   6       40.88       48.45      9.04 o 
   6  15   6       21.13       47.80      9.32 o 
   5  16   6        4.76       -4.52      4.52 o 
   2   0   7      147.48      150.68     13.34 o 
   4   0   7       30.26       47.08     13.45 o 
   6   0   7      213.10      192.22     24.08 o 
   8   0   7       90.55      100.67     19.74 o 
   0   1   7       30.13       44.80     13.89 o 
   1   1   7       94.15       97.13      8.00 o 
   2   1   7       13.46       17.72      5.23 o 
   3   1   7        3.00        0.50      4.75 o 
   4   1   7      156.64      165.71     15.17 o 
   5   1   7      178.61      186.29     16.11 o 
   6   1   7       65.77       69.02     17.03 o 
   7   1   7       81.95       87.79     13.00 o 
   8   1   7       69.72       55.92     28.96 o 
   1   2   7      111.77       97.36     12.59 o 
   2   2   7        5.58       10.00      4.58 o 
   3   2   7       12.44        2.81      4.34 o 
   4   2   7        1.96       -2.26      4.84 o 
   5   2   7       54.06       66.42     28.75 o 
   6   2   7      170.28      201.61     17.41 o 
   7   2   7       11.83        9.44      6.44 o 
   8   2   7        1.09        3.16     10.31 o 
   0   3   7      245.08      220.64     15.63 o 
   1   3   7       11.02       10.24      6.76 o 
   2   3   7       22.95       37.42      6.83 o 
   3   3   7       15.85       19.94      5.84 o 
   4   3   7      249.62      270.00     23.87 o 
   5   3   7       66.68       63.98     10.81 o 
   6   3   7       42.48       56.21     10.62 o 
   7   3   7        4.56        5.25      5.81 o 
   8   3   7       60.20       48.18     10.56 o 
   1   4   7      313.00      329.43     16.03 o 
   2   4   7       81.67       82.29      9.19 o 
   3   4   7       22.47       20.13      7.13 o 
   4   4   7        0.77       -1.51      4.73 o 
   5   4   7        8.41        6.73      5.77 o 
   6   4   7       31.63       30.29      8.59 o 
   7   4   7       63.99       68.76     15.84 o 
   8   4   7       10.45        5.94      9.33 o 
   0   5   7      584.44      606.17     40.35 o 
   1   5   7       12.04       10.39      5.00 o 
   2   5   7       75.33       68.81     10.27 o 
   3   5   7       25.37       31.42      7.77 o 
   4   5   7       79.03      124.15     17.90 o 
   5   5   7        7.56        4.48      6.14 o 
   6   5   7       34.61       41.19     15.08 o 
   7   5   7       28.76       26.27     10.41 o 
   8   5   7      125.60      135.42     20.07 o 
   1   6   7       41.66       38.19      8.26 o 
   2   6   7      111.48      107.35     12.04 o 
   3   6   7       13.03       27.36     16.71 o 
   4   6   7        2.53        0.99      5.21 o 
   5   6   7       39.59       45.41      9.98 o 
   6   6   7       99.84       93.32     12.91 o 
   7   6   7       53.89       52.03     10.66 o 
   8   6   7       22.64       28.98      9.20 o 
   0   7   7      110.14      169.66     23.87 o 
   1   7   7       17.25        5.21      8.46 o 
   2   7   7      120.56      136.67     13.13 o 
   3   7   7        8.37        5.19      5.25 o 
   4   7   7      298.06      328.43     20.01 o 
   5   7   7       23.96       23.75      7.74 o 
   6   7   7        7.65        6.45      6.14 o 
   7   7   7        4.41        6.37      6.50 o 
   1   8   7       74.24       81.36     18.66 o 
   2   8   7      203.26      254.20     17.02 o 
   3   8   7        7.94        6.31      5.58 o 
   4   8   7        8.62        9.62      7.59 o 
   5   8   7       54.81       61.40     10.56 o 
   6   8   7      165.63      191.08     16.88 o 
   7   8   7       10.51        6.28     12.04 o 
   2   9   7       19.37       14.54     10.41 o 
   3   9   7       24.23       18.70      8.24 o 
   4   9   7       94.39       91.51     11.88 o 
   5   9   7       14.94       11.79      6.66 o 
   6   9   7       11.13       10.83      6.72 o 
   7   9   7        2.30        5.30      6.09 o 
   2  10   7      271.83      240.82     29.72 o 
   3  10   7       21.25       28.86     13.45 o 
   4  10   7       16.01       13.97      6.60 o 
   5  10   7       53.45       51.03      9.78 o 
   6  10   7       31.41       23.39     13.89 o 
   2  11   7       67.57       87.22     20.39 o 
   3  11   7        5.20        5.42      9.76 o 
   4  11   7       23.61       37.28      8.48 o 
   5  11   7       57.44       59.07     10.19 o 
   3  12   7       36.91        9.11     11.93 o 
   4  12   7        8.14       11.06     11.93 o 
   5  12   7       50.75       53.51      9.85 o 
   3  13   7        4.46        4.99     11.50 o 
   4  13   7      178.02      236.26     31.89 o 
   0   0   8      220.61      233.23     24.95 o 
   2   0   8       30.05       38.84     13.23 o 
   4   0   8       38.43       28.86     12.80 o 
   1   1   8        6.59        2.11      5.98 o 
   2   1   8      122.01      134.59     14.57 o 
   3   1   8        3.32        8.12      6.67 o 
   4   1   8        1.66       -5.88      5.90 o 
   5   1   8       34.83       21.39      8.42 o 
   0   2   8       41.85       33.19     13.23 o 
   1   2   8        0.47       -1.10      5.53 o 
   2   2   8        6.64        6.10      6.30 o 
   3   2   8        3.68        4.35      6.49 o 
   4   2   8      101.98      102.81     20.72 o 
   1   3   8        9.87        5.08      6.74 o 
   2   3   8       75.95       82.52     12.31 o 
   3   3   8       37.26       35.99      9.26 o 
   4   3   8        4.90        2.73     10.74 o 
   0   4   8       48.56       62.70     16.27 o 
   1   4   8        3.85        5.45      6.51 o 
   2   4   8       15.35       10.80      5.88 o 
   3   4   8        5.94        4.93      6.33 o 
   4   4   8       93.97      100.22     13.46 o 
   1   5   8      119.68      170.42     16.95 o 
   2   5   8       75.71       77.44     13.26 o 
   3   5   8        3.73        8.01      6.57 o 
   4   5   8        7.57        0.29      6.42 o 
   0   6   8       63.56       55.32     16.92 o 
   1   6   8       46.58       58.75     12.04 o 
   2   6   8       20.35       12.59      7.75 o 
   3   6   8       13.75       12.13      6.17 o 
   1   7   8       10.66        4.08      7.19 o 
   2   7   8       87.11       94.27     14.57 o 
   0   8   8       71.06       86.78     20.83 o 
   1   8   8       15.85       13.68      8.40 o 
                                                 
